# Supplementary material for: Immunogenic cell death (ICD) genes predict immunotherapy response and therapeutic targets in acute myeloid leukemia (AML)
Source: Front Genet. 2024 Aug 14;15:1419819. doi: 10.3389/fgene.2024.1419819 (PMC11349646; doi:10.3389/fgene.2024.1419819)
Supplement: Supplementary file 1 [file Table1.XLS]

## Sheet: LAML_merge.cli
A0_Samples	A1_Age	A6_gender	A7_OS.time	A7_OS.event	A8_Grade	case_id	age_at_index	ethnicity	gender	race	vital_status	year_of_birth	age_at_diagnosis	classification_of_tumor	last_known_disease_status	morphology	primary_diagnosis	prior_malignancy	prior_treatment	progression_or_recurrence	site_of_resection_or_biopsy	synchronous_malignancy	tissue_or_organ_of_origin	tumor_grade	treatment_type
TCGA-AB-2906	59	male	577	Alive	not reported	5b5d770e-db72-4ee8-a89a-db80fb31d3cd	59	not hispanic or latino	male	white	Alive	1949	21581	not reported	not reported	9861-03-01	Acute myeloid leukemia, NOS	no	No	not reported	Bone marrow	No	Bone marrow	not reported	Radiation Therapy, NOS
TCGA-AB-2906	59	male	577	Alive	not reported	5b5d770e-db72-4ee8-a89a-db80fb31d3cd	59	not hispanic or latino	male	white	Alive	1949	21581	not reported	not reported	9861-03-01	Acute myeloid leukemia, NOS	no	No	not reported	Bone marrow	No	Bone marrow	not reported	Pharmaceutical Therapy, NOS
TCGA-AB-2847	53	male	608	Dead	not reported	5b846aad-6133-4133-a78b-65be81332cb4	53	not hispanic or latino	male	white	Dead	1951	19481	not reported	not reported	9861-03-01	Acute myeloid leukemia, NOS	yes	No	not reported	Bone marrow	Not Reported	Bone marrow	not reported	Radiation Therapy, NOS
TCGA-AB-2847	53	male	608	Dead	not reported	5b846aad-6133-4133-a78b-65be81332cb4	53	not hispanic or latino	male	white	Dead	1951	19481	not reported	not reported	9861-03-01	Acute myeloid leukemia, NOS	yes	No	not reported	Bone marrow	Not Reported	Bone marrow	not reported	Pharmaceutical Therapy, NOS
TCGA-AB-2996	74	male	1581	Alive	not reported	5d10ca47-abc6-4953-9620-1c63542354bf	74	not hispanic or latino	male	white	Alive	1931	27364	not reported	not reported	9861-03-01	Acute myeloid leukemia, NOS	yes	No	not reported	Bone marrow	Not Reported	Bone marrow	not reported	Radiation Therapy, NOS
TCGA-AB-2996	74	male	1581	Alive	not reported	5d10ca47-abc6-4953-9620-1c63542354bf	74	not hispanic or latino	male	white	Alive	1931	27364	not reported	not reported	9861-03-01	Acute myeloid leukemia, NOS	yes	No	not reported	Bone marrow	Not Reported	Bone marrow	not reported	Pharmaceutical Therapy, NOS
TCGA-AB-2997	25	female	'--	Dead	not reported	5e491ce4-d8da-495b-a3aa-177e06cd69d0	25	not hispanic or latino	female	white	Dead	1981	9162	not reported	not reported	9861-03-01	Acute myeloid leukemia, NOS	no	No	not reported	Bone marrow	No	Bone marrow	not reported	Radiation Therapy, NOS
TCGA-AB-2997	25	female	'--	Dead	not reported	5e491ce4-d8da-495b-a3aa-177e06cd69d0	25	not hispanic or latino	female	white	Dead	1981	9162	not reported	not reported	9861-03-01	Acute myeloid leukemia, NOS	no	No	not reported	Bone marrow	No	Bone marrow	not reported	Pharmaceutical Therapy, NOS
TCGA-AB-2971	76	female	792	Dead	not reported	5ece14fd-3d7f-4ecb-96aa-2c44d8f15ca4	76	not hispanic or latino	female	white	Dead	1931	27790	not reported	not reported	9861-03-01	Acute myeloid leukemia, NOS	no	No	not reported	Bone marrow	No	Bone marrow	not reported	Pharmaceutical Therapy, NOS
TCGA-AB-2971	76	female	792	Dead	not reported	5ece14fd-3d7f-4ecb-96aa-2c44d8f15ca4	76	not hispanic or latino	female	white	Dead	1931	27790	not reported	not reported	9861-03-01	Acute myeloid leukemia, NOS	no	No	not reported	Bone marrow	No	Bone marrow	not reported	Radiation Therapy, NOS
TCGA-AB-2816	57	female	245	Dead	not reported	61db06eb-299a-48b3-8c71-4bea78169b4c	57	not hispanic or latino	female	white	Dead	1946	20939	not reported	not reported	9861-03-01	Acute myeloid leukemia, NOS	no	Yes	not reported	Bone marrow	No	Bone marrow	not reported	Radiation Therapy, NOS
TCGA-AB-2816	57	female	245	Dead	not reported	61db06eb-299a-48b3-8c71-4bea78169b4c	57	not hispanic or latino	female	white	Dead	1946	20939	not reported	not reported	9861-03-01	Acute myeloid leukemia, NOS	no	Yes	not reported	Bone marrow	No	Bone marrow	not reported	Pharmaceutical Therapy, NOS
TCGA-AB-2943	70	female	'--	Dead	not reported	638b78d6-4523-4dd3-8d8a-8c46682f3fd1	70	not hispanic or latino	female	white	Dead	1940	25568	not reported	not reported	9861-03-01	Acute myeloid leukemia, NOS	no	No	not reported	Bone marrow	No	Bone marrow	not reported	Radiation Therapy, NOS
TCGA-AB-2943	70	female	'--	Dead	not reported	638b78d6-4523-4dd3-8d8a-8c46682f3fd1	70	not hispanic or latino	female	white	Dead	1940	25568	not reported	not reported	9861-03-01	Acute myeloid leukemia, NOS	no	No	not reported	Bone marrow	No	Bone marrow	not reported	Pharmaceutical Therapy, NOS
TCGA-AB-2999	62	male	1735	Alive	not reported	646631ce-7a1f-4274-abb7-780b939e182f	62	not hispanic or latino	male	white	Alive	1942	22980	not reported	not reported	9861-03-01	Acute myeloid leukemia, NOS	no	No	not reported	Bone marrow	No	Bone marrow	not reported	Pharmaceutical Therapy, NOS
TCGA-AB-2999	62	male	1735	Alive	not reported	646631ce-7a1f-4274-abb7-780b939e182f	62	not hispanic or latino	male	white	Alive	1942	22980	not reported	not reported	9861-03-01	Acute myeloid leukemia, NOS	no	No	not reported	Bone marrow	No	Bone marrow	not reported	Radiation Therapy, NOS
TCGA-AB-2899	76	female	671	Dead	not reported	64f0c38f-7f87-4c4b-9e37-66f32645dde4	76	not hispanic or latino	female	white	Dead	1930	27787	not reported	not reported	9861-03-01	Acute myeloid leukemia, NOS	no	No	not reported	Bone marrow	No	Bone marrow	not reported	Pharmaceutical Therapy, NOS
TCGA-AB-2899	76	female	671	Dead	not reported	64f0c38f-7f87-4c4b-9e37-66f32645dde4	76	not hispanic or latino	female	white	Dead	1930	27787	not reported	not reported	9861-03-01	Acute myeloid leukemia, NOS	no	No	not reported	Bone marrow	No	Bone marrow	not reported	Radiation Therapy, NOS
TCGA-AB-3001	31	female	1581	Alive	not reported	66392380-a9fe-45b7-9191-60993f3f77f4	31	not hispanic or latino	female	white	Alive	1974	11446	not reported	not reported	9861-03-01	Acute myeloid leukemia, NOS	no	No	not reported	Bone marrow	No	Bone marrow	not reported	Radiation Therapy, NOS
TCGA-AB-3001	31	female	1581	Alive	not reported	66392380-a9fe-45b7-9191-60993f3f77f4	31	not hispanic or latino	female	white	Alive	1974	11446	not reported	not reported	9861-03-01	Acute myeloid leukemia, NOS	no	No	not reported	Bone marrow	No	Bone marrow	not reported	Pharmaceutical Therapy, NOS
TCGA-AB-2856	63	male	150	Dead	not reported	669abe06-4971-4b44-96ab-3bdf48788054	63	not hispanic or latino	male	white	Dead	1943	23317	not reported	not reported	9861-03-01	Acute myeloid leukemia, NOS	no	No	not reported	Bone marrow	No	Bone marrow	not reported	Radiation Therapy, NOS
TCGA-AB-2856	63	male	150	Dead	not reported	669abe06-4971-4b44-96ab-3bdf48788054	63	not hispanic or latino	male	white	Dead	1943	23317	not reported	not reported	9861-03-01	Acute myeloid leukemia, NOS	no	No	not reported	Bone marrow	No	Bone marrow	not reported	Pharmaceutical Therapy, NOS
TCGA-AB-2874	59	male	396	Alive	not reported	67cf58e9-203e-455a-a25d-5e38d08028bc	59	not hispanic or latino	male	white	Alive	1950	21764	not reported	not reported	9861-03-01	Acute myeloid leukemia, NOS	no	No	not reported	Bone marrow	No	Bone marrow	not reported	Radiation Therapy, NOS
TCGA-AB-2874	59	male	396	Alive	not reported	67cf58e9-203e-455a-a25d-5e38d08028bc	59	not hispanic or latino	male	white	Alive	1950	21764	not reported	not reported	9861-03-01	Acute myeloid leukemia, NOS	no	No	not reported	Bone marrow	No	Bone marrow	not reported	Pharmaceutical Therapy, NOS
TCGA-AB-2861	76	male	0	Dead	not reported	68449d03-6f2e-4b17-a2bf-c0494df32303	76	not hispanic or latino	male	white	Dead	1929	27940	not reported	not reported	9861-03-01	Acute myeloid leukemia, NOS	no	No	not reported	Bone marrow	No	Bone marrow	not reported	Pharmaceutical Therapy, NOS
TCGA-AB-2861	76	male	0	Dead	not reported	68449d03-6f2e-4b17-a2bf-c0494df32303	76	not hispanic or latino	male	white	Dead	1929	27940	not reported	not reported	9861-03-01	Acute myeloid leukemia, NOS	no	No	not reported	Bone marrow	No	Bone marrow	not reported	Radiation Therapy, NOS
TCGA-AB-2858	75	female	577	Dead	not reported	697668df-f834-4a06-8f5a-de999b06a254	75	not hispanic or latino	female	white	Dead	1929	27547	not reported	not reported	9861-03-01	Acute myeloid leukemia, NOS	no	No	not reported	Bone marrow	No	Bone marrow	not reported	Pharmaceutical Therapy, NOS
TCGA-AB-2858	75	female	577	Dead	not reported	697668df-f834-4a06-8f5a-de999b06a254	75	not hispanic or latino	female	white	Dead	1929	27547	not reported	not reported	9861-03-01	Acute myeloid leukemia, NOS	no	No	not reported	Bone marrow	No	Bone marrow	not reported	Radiation Therapy, NOS
TCGA-AB-2813	78	male	31	Dead	not reported	69da7e4d-57d3-40d6-92af-3cd1aaf9e0ec	78	not hispanic or latino	male	white	Dead	1927	28581	not reported	not reported	9861-03-01	Acute myeloid leukemia, NOS	no	No	not reported	Bone marrow	No	Bone marrow	not reported	Radiation Therapy, NOS
TCGA-AB-2813	78	male	31	Dead	not reported	69da7e4d-57d3-40d6-92af-3cd1aaf9e0ec	78	not hispanic or latino	male	white	Dead	1927	28581	not reported	not reported	9861-03-01	Acute myeloid leukemia, NOS	no	No	not reported	Bone marrow	No	Bone marrow	not reported	Pharmaceutical Therapy, NOS
TCGA-AB-2878	47	female	365	Dead	not reported	6cf73307-dcf9-43fb-8848-618ae5c1723b	47	not hispanic or latino	female	white	Dead	1959	17501	not reported	not reported	9861-03-01	Acute myeloid leukemia, NOS	no	No	not reported	Bone marrow	No	Bone marrow	not reported	Radiation Therapy, NOS
TCGA-AB-2878	47	female	365	Dead	not reported	6cf73307-dcf9-43fb-8848-618ae5c1723b	47	not hispanic or latino	female	white	Dead	1959	17501	not reported	not reported	9861-03-01	Acute myeloid leukemia, NOS	no	No	not reported	Bone marrow	No	Bone marrow	not reported	Pharmaceutical Therapy, NOS
TCGA-AB-2942	67	female	641	Alive	not reported	6d271451-affa-4c76-bce5-6bf8622d83a9	67	not hispanic or latino	female	white	Alive	1941	24776	not reported	not reported	9861-03-01	Acute myeloid leukemia, NOS	no	No	not reported	Bone marrow	No	Bone marrow	not reported	Pharmaceutical Therapy, NOS
TCGA-AB-2942	67	female	641	Alive	not reported	6d271451-affa-4c76-bce5-6bf8622d83a9	67	not hispanic or latino	female	white	Alive	1941	24776	not reported	not reported	9861-03-01	Acute myeloid leukemia, NOS	no	No	not reported	Bone marrow	No	Bone marrow	not reported	Radiation Therapy, NOS
TCGA-AB-2908	81	male	31	Dead	not reported	712dbdd5-c4e2-4b3c-9976-8f50234441b1	81	not hispanic or latino	male	white	Dead	1927	29769	not reported	not reported	9861-03-01	Acute myeloid leukemia, NOS	yes	No	not reported	Bone marrow	Not Reported	Bone marrow	not reported	Pharmaceutical Therapy, NOS
TCGA-AB-2908	81	male	31	Dead	not reported	712dbdd5-c4e2-4b3c-9976-8f50234441b1	81	not hispanic or latino	male	white	Dead	1927	29769	not reported	not reported	9861-03-01	Acute myeloid leukemia, NOS	yes	No	not reported	Bone marrow	Not Reported	Bone marrow	not reported	Radiation Therapy, NOS
TCGA-AB-2993	57	female	761	Dead	not reported	74d13c8f-6cd4-44e1-9767-a136fa411448	57	not hispanic or latino	female	white	Dead	1947	21124	not reported	not reported	9861-03-01	Acute myeloid leukemia, NOS	no	Yes	not reported	Bone marrow	No	Bone marrow	not reported	Pharmaceutical Therapy, NOS
TCGA-AB-2993	57	female	761	Dead	not reported	74d13c8f-6cd4-44e1-9767-a136fa411448	57	not hispanic or latino	female	white	Dead	1947	21124	not reported	not reported	9861-03-01	Acute myeloid leukemia, NOS	no	Yes	not reported	Bone marrow	No	Bone marrow	not reported	Radiation Therapy, NOS
TCGA-AB-2930	63	female	'--	Dead	not reported	75343469-9740-4b3f-83f9-82507f697fd9	63	not hispanic or latino	female	white	Dead	1946	23011	not reported	not reported	9861-03-01	Acute myeloid leukemia, NOS	no	No	not reported	Bone marrow	No	Bone marrow	not reported	Radiation Therapy, NOS
TCGA-AB-2930	63	female	'--	Dead	not reported	75343469-9740-4b3f-83f9-82507f697fd9	63	not hispanic or latino	female	white	Dead	1946	23011	not reported	not reported	9861-03-01	Acute myeloid leukemia, NOS	no	No	not reported	Bone marrow	No	Bone marrow	not reported	Pharmaceutical Therapy, NOS
TCGA-AB-2891	42	male	'--	Dead	not reported	79378590-e28e-403b-bbde-c76c0195a980	42	not hispanic or latino	male	black or african american	Dead	1967	15400	not reported	not reported	9861-03-01	Acute myeloid leukemia, NOS	no	No	not reported	Bone marrow	No	Bone marrow	not reported	Pharmaceutical Therapy, NOS
TCGA-AB-2891	42	male	'--	Dead	not reported	79378590-e28e-403b-bbde-c76c0195a980	42	not hispanic or latino	male	black or african american	Dead	1967	15400	not reported	not reported	9861-03-01	Acute myeloid leukemia, NOS	no	No	not reported	Bone marrow	No	Bone marrow	not reported	Radiation Therapy, NOS
TCGA-AB-2851	66	female	242	Dead	not reported	7994d0a6-cef5-4391-a121-5a0853a34fa7	66	not hispanic or latino	female	white	Dead	1939	24319	not reported	not reported	9861-03-01	Acute myeloid leukemia, NOS	no	No	not reported	Bone marrow	No	Bone marrow	not reported	Pharmaceutical Therapy, NOS
TCGA-AB-2851	66	female	242	Dead	not reported	7994d0a6-cef5-4391-a121-5a0853a34fa7	66	not hispanic or latino	female	white	Dead	1939	24319	not reported	not reported	9861-03-01	Acute myeloid leukemia, NOS	no	No	not reported	Bone marrow	No	Bone marrow	not reported	Radiation Therapy, NOS
TCGA-AB-2809	64	female	62	Dead	not reported	7b4ce492-ff40-4bf1-b3e8-75ff83e8746d	64	not hispanic or latino	female	white	Dead	1938	23679	not reported	not reported	9861-03-01	Acute myeloid leukemia, NOS	no	No	not reported	Bone marrow	No	Bone marrow	not reported	Radiation Therapy, NOS
TCGA-AB-2809	64	female	62	Dead	not reported	7b4ce492-ff40-4bf1-b3e8-75ff83e8746d	64	not hispanic or latino	female	white	Dead	1938	23679	not reported	not reported	9861-03-01	Acute myeloid leukemia, NOS	no	No	not reported	Bone marrow	No	Bone marrow	not reported	Pharmaceutical Therapy, NOS
TCGA-AB-2811	81	male	243	Dead	not reported	7cf64c74-47e6-4913-b91b-25198e36b7c8	81	not hispanic or latino	male	white	Dead	1921	29766	not reported	not reported	9861-03-01	Acute myeloid leukemia, NOS	no	No	not reported	Bone marrow	No	Bone marrow	not reported	Radiation Therapy, NOS
TCGA-AB-2811	81	male	243	Dead	not reported	7cf64c74-47e6-4913-b91b-25198e36b7c8	81	not hispanic or latino	male	white	Dead	1921	29766	not reported	not reported	9861-03-01	Acute myeloid leukemia, NOS	no	No	not reported	Bone marrow	No	Bone marrow	not reported	Pharmaceutical Therapy, NOS
TCGA-AB-2876	45	female	1219	Alive	not reported	80017c88-e07f-4bf6-ad00-87f3e5473d6d	45	not hispanic or latino	female	white	Alive	1961	16648	not reported	not reported	9861-03-01	Acute myeloid leukemia, NOS	no	No	not reported	Bone marrow	No	Bone marrow	not reported	Pharmaceutical Therapy, NOS
TCGA-AB-2876	45	female	1219	Alive	not reported	80017c88-e07f-4bf6-ad00-87f3e5473d6d	45	not hispanic or latino	female	white	Alive	1961	16648	not reported	not reported	9861-03-01	Acute myeloid leukemia, NOS	no	No	not reported	Bone marrow	No	Bone marrow	not reported	Radiation Therapy, NOS
TCGA-AB-2984	38	male	1157	Alive	not reported	810d293b-7dfc-4e91-ab29-042457632399	38	not hispanic or latino	male	white	Alive	1968	14123	not reported	not reported	9861-03-01	Acute myeloid leukemia, NOS	no	No	not reported	Bone marrow	No	Bone marrow	not reported	Radiation Therapy, NOS
TCGA-AB-2984	38	male	1157	Alive	not reported	810d293b-7dfc-4e91-ab29-042457632399	38	not hispanic or latino	male	white	Alive	1968	14123	not reported	not reported	9861-03-01	Acute myeloid leukemia, NOS	no	No	not reported	Bone marrow	No	Bone marrow	not reported	Pharmaceutical Therapy, NOS
TCGA-AB-2914	22	female	792	Alive	not reported	81769d23-74f4-4ca1-8fcf-3e03aa1bf3c9	22	not hispanic or latino	female	white	Alive	1985	8280	not reported	not reported	9861-03-01	Acute myeloid leukemia, NOS	no	No	not reported	Bone marrow	No	Bone marrow	not reported	Radiation Therapy, NOS
TCGA-AB-2914	22	female	792	Alive	not reported	81769d23-74f4-4ca1-8fcf-3e03aa1bf3c9	22	not hispanic or latino	female	white	Alive	1985	8280	not reported	not reported	9861-03-01	Acute myeloid leukemia, NOS	no	No	not reported	Bone marrow	No	Bone marrow	not reported	Pharmaceutical Therapy, NOS
TCGA-AB-2840	74	male	28	Dead	not reported	81dabf1f-e666-48c6-a912-2ea5bfecf585	74	not hispanic or latino	male	white	Dead	1929	27243	not reported	not reported	9861-03-01	Acute myeloid leukemia, NOS	no	Yes	not reported	Bone marrow	No	Bone marrow	not reported	Radiation Therapy, NOS
TCGA-AB-2840	74	male	28	Dead	not reported	81dabf1f-e666-48c6-a912-2ea5bfecf585	74	not hispanic or latino	male	white	Dead	1929	27243	not reported	not reported	9861-03-01	Acute myeloid leukemia, NOS	no	Yes	not reported	Bone marrow	No	Bone marrow	not reported	Pharmaceutical Therapy, NOS
TCGA-AB-2950	34	female	306	Alive	not reported	83ae044d-2975-478c-902c-776858c2ba3a	34	not hispanic or latino	female	white	Alive	1974	12693	not reported	not reported	9861-03-01	Acute myeloid leukemia, NOS	no	No	not reported	Bone marrow	No	Bone marrow	not reported	Pharmaceutical Therapy, NOS
TCGA-AB-2950	34	female	306	Alive	not reported	83ae044d-2975-478c-902c-776858c2ba3a	34	not hispanic or latino	female	white	Alive	1974	12693	not reported	not reported	9861-03-01	Acute myeloid leukemia, NOS	no	No	not reported	Bone marrow	No	Bone marrow	not reported	Radiation Therapy, NOS
TCGA-AB-2894	50	female	181	Dead	not reported	848fbfa9-1ff6-481f-910f-0423d52763da	50	not hispanic or latino	female	white	Dead	1957	18323	not reported	not reported	9861-03-01	Acute myeloid leukemia, NOS	no	No	not reported	Bone marrow	No	Bone marrow	not reported	Radiation Therapy, NOS
TCGA-AB-2894	50	female	181	Dead	not reported	848fbfa9-1ff6-481f-910f-0423d52763da	50	not hispanic or latino	female	white	Dead	1957	18323	not reported	not reported	9861-03-01	Acute myeloid leukemia, NOS	no	No	not reported	Bone marrow	No	Bone marrow	not reported	Pharmaceutical Therapy, NOS
TCGA-AB-2810	76	female	31	Dead	not reported	865cda60-ec30-4562-b681-0e90737a97ca	76	not hispanic or latino	female	black or african american	Dead	1926	27971	not reported	not reported	9861-03-01	Acute myeloid leukemia, NOS	no	No	not reported	Bone marrow	No	Bone marrow	not reported	Pharmaceutical Therapy, NOS
TCGA-AB-2810	76	female	31	Dead	not reported	865cda60-ec30-4562-b681-0e90737a97ca	76	not hispanic or latino	female	black or african american	Dead	1926	27971	not reported	not reported	9861-03-01	Acute myeloid leukemia, NOS	no	No	not reported	Bone marrow	No	Bone marrow	not reported	Radiation Therapy, NOS
TCGA-AB-2854	51	female	366	Dead	not reported	86850627-ca22-48ef-9b05-8e00e75d10ca	51	not hispanic or latino	female	white	Dead	1952	18809	not reported	not reported	9861-03-01	Acute myeloid leukemia, NOS	no	No	not reported	Bone marrow	No	Bone marrow	not reported	Radiation Therapy, NOS
TCGA-AB-2854	51	female	366	Dead	not reported	86850627-ca22-48ef-9b05-8e00e75d10ca	51	not hispanic or latino	female	white	Dead	1952	18809	not reported	not reported	9861-03-01	Acute myeloid leukemia, NOS	no	No	not reported	Bone marrow	No	Bone marrow	not reported	Pharmaceutical Therapy, NOS
TCGA-AB-2879	68	female	245	Alive	not reported	87b2e470-fff6-4429-b77b-0552a1856337	68	not hispanic or latino	female	white	Alive	1941	25141	not reported	not reported	9861-03-01	Acute myeloid leukemia, NOS	no	Yes	not reported	Bone marrow	No	Bone marrow	not reported	Radiation Therapy, NOS
TCGA-AB-2879	68	female	245	Alive	not reported	87b2e470-fff6-4429-b77b-0552a1856337	68	not hispanic or latino	female	white	Alive	1941	25141	not reported	not reported	9861-03-01	Acute myeloid leukemia, NOS	no	Yes	not reported	Bone marrow	No	Bone marrow	not reported	Pharmaceutical Therapy, NOS
TCGA-AB-2980	50	male	699	Alive	not reported	882ecf72-433b-46fa-9bc4-628c2d943cd1	50	not hispanic or latino	male	white	Alive	1958	18506	not reported	not reported	9861-03-01	Acute myeloid leukemia, NOS	no	No	not reported	Bone marrow	No	Bone marrow	not reported	Radiation Therapy, NOS
TCGA-AB-2980	50	male	699	Alive	not reported	882ecf72-433b-46fa-9bc4-628c2d943cd1	50	not hispanic or latino	male	white	Alive	1958	18506	not reported	not reported	9861-03-01	Acute myeloid leukemia, NOS	no	No	not reported	Bone marrow	No	Bone marrow	not reported	Pharmaceutical Therapy, NOS
TCGA-AB-2864	54	female	577	Dead	not reported	88718579-8473-48f6-ba0a-17fcfed36e14	54	hispanic or latino	female	white	Dead	1951	19724	not reported	not reported	9861-03-01	Acute myeloid leukemia, NOS	no	No	not reported	Bone marrow	No	Bone marrow	not reported	Pharmaceutical Therapy, NOS
TCGA-AB-2864	54	female	577	Dead	not reported	88718579-8473-48f6-ba0a-17fcfed36e14	54	hispanic or latino	female	white	Dead	1951	19724	not reported	not reported	9861-03-01	Acute myeloid leukemia, NOS	no	No	not reported	Bone marrow	No	Bone marrow	not reported	Radiation Therapy, NOS
TCGA-AB-2888	57	male	334	Alive	not reported	88765a3f-631d-4e47-a012-e2470633a505	57	not hispanic or latino	male	white	Alive	1952	20879	not reported	not reported	9861-03-01	Acute myeloid leukemia, NOS	no	No	not reported	Bone marrow	No	Bone marrow	not reported	Pharmaceutical Therapy, NOS
TCGA-AB-2888	57	male	334	Alive	not reported	88765a3f-631d-4e47-a012-e2470633a505	57	not hispanic or latino	male	white	Alive	1952	20879	not reported	not reported	9861-03-01	Acute myeloid leukemia, NOS	no	No	not reported	Bone marrow	No	Bone marrow	not reported	Radiation Therapy, NOS
TCGA-AB-3008	22	male	822	Dead	not reported	898a092e-89fe-4010-afea-14c605f99481	22	not hispanic or latino	male	white	Dead	1983	8159	not reported	not reported	9861-03-01	Acute myeloid leukemia, NOS	no	Yes	not reported	Bone marrow	No	Bone marrow	not reported	Pharmaceutical Therapy, NOS
TCGA-AB-3008	22	male	822	Dead	not reported	898a092e-89fe-4010-afea-14c605f99481	22	not hispanic or latino	male	white	Dead	1983	8159	not reported	not reported	9861-03-01	Acute myeloid leukemia, NOS	no	Yes	not reported	Bone marrow	No	Bone marrow	not reported	Radiation Therapy, NOS
TCGA-AB-2829	50	male	273	Dead	not reported	8dc1781e-1794-4f33-84aa-fea032f92bae	50	not hispanic or latino	male	black or african american	Dead	1954	18386	not reported	not reported	9861-03-01	Acute myeloid leukemia, NOS	no	No	not reported	Bone marrow	No	Bone marrow	not reported	Radiation Therapy, NOS
TCGA-AB-2829	50	male	273	Dead	not reported	8dc1781e-1794-4f33-84aa-fea032f92bae	50	not hispanic or latino	male	black or african american	Dead	1954	18386	not reported	not reported	9861-03-01	Acute myeloid leukemia, NOS	no	No	not reported	Bone marrow	No	Bone marrow	not reported	Pharmaceutical Therapy, NOS
TCGA-AB-2886	26	male	181	Alive	not reported	8e57db50-eb17-4d95-8806-081290ea3cfc	26	not hispanic or latino	male	white	Alive	1983	9497	not reported	not reported	9861-03-01	Acute myeloid leukemia, NOS	no	Yes	not reported	Bone marrow	No	Bone marrow	not reported	Pharmaceutical Therapy, NOS
TCGA-AB-2886	26	male	181	Alive	not reported	8e57db50-eb17-4d95-8806-081290ea3cfc	26	not hispanic or latino	male	white	Alive	1983	9497	not reported	not reported	9861-03-01	Acute myeloid leukemia, NOS	no	Yes	not reported	Bone marrow	No	Bone marrow	not reported	Radiation Therapy, NOS
TCGA-AB-2867	66	female	184	Dead	not reported	8eee4228-4d30-480a-8743-5a3d98eb1741	66	not hispanic or latino	female	white	Dead	1936	24257	not reported	not reported	9861-03-01	Acute myeloid leukemia, NOS	no	No	not reported	Bone marrow	No	Bone marrow	not reported	Pharmaceutical Therapy, NOS
TCGA-AB-2867	66	female	184	Dead	not reported	8eee4228-4d30-480a-8743-5a3d98eb1741	66	not hispanic or latino	female	white	Dead	1936	24257	not reported	not reported	9861-03-01	Acute myeloid leukemia, NOS	no	No	not reported	Bone marrow	No	Bone marrow	not reported	Radiation Therapy, NOS
TCGA-AB-2896	21	female	214	Dead	not reported	8ff807a6-b63f-4a71-9ff3-b47ac91a0114	21	not hispanic or latino	female	white	Dead	1986	7882	not reported	not reported	9861-03-01	Acute myeloid leukemia, NOS	no	Yes	not reported	Bone marrow	No	Bone marrow	not reported	Pharmaceutical Therapy, NOS
TCGA-AB-2896	21	female	214	Dead	not reported	8ff807a6-b63f-4a71-9ff3-b47ac91a0114	21	not hispanic or latino	female	white	Dead	1986	7882	not reported	not reported	9861-03-01	Acute myeloid leukemia, NOS	no	Yes	not reported	Bone marrow	No	Bone marrow	not reported	Radiation Therapy, NOS
TCGA-AB-2841	51	female	1401	Dead	not reported	9072cf34-8632-4b57-acc8-58e8fe21c136	51	not hispanic or latino	female	white	Dead	1953	18809	not reported	not reported	9861-03-01	Acute myeloid leukemia, NOS	no	No	not reported	Bone marrow	No	Bone marrow	not reported	Pharmaceutical Therapy, NOS
TCGA-AB-2841	51	female	1401	Dead	not reported	9072cf34-8632-4b57-acc8-58e8fe21c136	51	not hispanic or latino	female	white	Dead	1953	18809	not reported	not reported	9861-03-01	Acute myeloid leukemia, NOS	no	No	not reported	Bone marrow	No	Bone marrow	not reported	Radiation Therapy, NOS
TCGA-AB-2978	61	female	699	Alive	not reported	90fc467c-2b0d-461d-a1b8-c2a519354367	61	not hispanic or latino	female	white	Alive	1947	22402	not reported	not reported	9861-03-01	Acute myeloid leukemia, NOS	no	No	not reported	Bone marrow	No	Bone marrow	not reported	Pharmaceutical Therapy, NOS
TCGA-AB-2978	61	female	699	Alive	not reported	90fc467c-2b0d-461d-a1b8-c2a519354367	61	not hispanic or latino	female	white	Alive	1947	22402	not reported	not reported	9861-03-01	Acute myeloid leukemia, NOS	no	No	not reported	Bone marrow	No	Bone marrow	not reported	Radiation Therapy, NOS
TCGA-AB-2969	55	male	1127	Alive	not reported	929de9a5-3224-4851-8ff0-8a92354c1f16	55	not hispanic or latino	male	white	Alive	1951	20331	not reported	not reported	9861-03-01	Acute myeloid leukemia, NOS	no	No	not reported	Bone marrow	No	Bone marrow	not reported	Radiation Therapy, NOS
TCGA-AB-2969	55	male	1127	Alive	not reported	929de9a5-3224-4851-8ff0-8a92354c1f16	55	not hispanic or latino	male	white	Alive	1951	20331	not reported	not reported	9861-03-01	Acute myeloid leukemia, NOS	no	No	not reported	Bone marrow	No	Bone marrow	not reported	Pharmaceutical Therapy, NOS
TCGA-AB-3000	25	male	1249	Alive	not reported	92c7e4d6-eb53-46c5-9721-5edccd60bcc9	25	not hispanic or latino	male	white	Alive	1981	9251	not reported	not reported	9861-03-01	Acute myeloid leukemia, NOS	no	Yes	not reported	Bone marrow	No	Bone marrow	not reported	Pharmaceutical Therapy, NOS
TCGA-AB-3000	25	male	1249	Alive	not reported	92c7e4d6-eb53-46c5-9721-5edccd60bcc9	25	not hispanic or latino	male	white	Alive	1981	9251	not reported	not reported	9861-03-01	Acute myeloid leukemia, NOS	no	Yes	not reported	Bone marrow	No	Bone marrow	not reported	Radiation Therapy, NOS
TCGA-AB-2833	77	male	456	Dead	not reported	93cb13d2-863f-4c0b-956b-055ce612ae78	77	not hispanic or latino	male	white	Dead	1925	28308	not reported	not reported	9861-03-01	Acute myeloid leukemia, NOS	no	No	not reported	Bone marrow	No	Bone marrow	not reported	Pharmaceutical Therapy, NOS
TCGA-AB-2833	77	male	456	Dead	not reported	93cb13d2-863f-4c0b-956b-055ce612ae78	77	not hispanic or latino	male	white	Dead	1925	28308	not reported	not reported	9861-03-01	Acute myeloid leukemia, NOS	no	No	not reported	Bone marrow	No	Bone marrow	not reported	Radiation Therapy, NOS
TCGA-AB-2975	54	male	'--	Dead	not reported	93ff9379-d1a1-412f-a776-c53397ba0dc3	54	not hispanic or latino	male	black or african american	Dead	1953	20057	not reported	not reported	9861-03-01	Acute myeloid leukemia, NOS	no	No	not reported	Bone marrow	No	Bone marrow	not reported	Radiation Therapy, NOS
TCGA-AB-2975	54	male	'--	Dead	not reported	93ff9379-d1a1-412f-a776-c53397ba0dc3	54	not hispanic or latino	male	black or african american	Dead	1953	20057	not reported	not reported	9861-03-01	Acute myeloid leukemia, NOS	no	No	not reported	Bone marrow	No	Bone marrow	not reported	Pharmaceutical Therapy, NOS
TCGA-AB-2940	35	male	'--	Dead	not reported	95a4f9f6-d6c7-4d9d-ae34-e4a91d8927e9	35	not hispanic or latino	male	white	Dead	1971	12876	not reported	not reported	9861-03-01	Acute myeloid leukemia, NOS	no	Yes	not reported	Bone marrow	No	Bone marrow	not reported	Pharmaceutical Therapy, NOS
TCGA-AB-2940	35	male	'--	Dead	not reported	95a4f9f6-d6c7-4d9d-ae34-e4a91d8927e9	35	not hispanic or latino	male	white	Dead	1971	12876	not reported	not reported	9861-03-01	Acute myeloid leukemia, NOS	no	Yes	not reported	Bone marrow	No	Bone marrow	not reported	Radiation Therapy, NOS
TCGA-AB-2932	62	male	0	Alive	not reported	96607b17-2894-4153-adde-3d970f47fe50	62	not hispanic or latino	male	white	Alive	1946	22738	not reported	not reported	9861-03-01	Acute myeloid leukemia, NOS	yes	Yes	not reported	Bone marrow	Not Reported	Bone marrow	not reported	Radiation Therapy, NOS
TCGA-AB-2932	62	male	0	Alive	not reported	96607b17-2894-4153-adde-3d970f47fe50	62	not hispanic or latino	male	white	Alive	1946	22738	not reported	not reported	9861-03-01	Acute myeloid leukemia, NOS	yes	Yes	not reported	Bone marrow	Not Reported	Bone marrow	not reported	Pharmaceutical Therapy, NOS
TCGA-AB-2819	52	female	2496	Alive	not reported	96686a1a-16d0-4cdc-b1f7-5dbbf4cf1c9f	52	not hispanic or latino	female	white	Alive	1951	19054	not reported	not reported	9861-03-01	Acute myeloid leukemia, NOS	yes	No	not reported	Bone marrow	Not Reported	Bone marrow	not reported	Radiation Therapy, NOS
TCGA-AB-2819	52	female	2496	Alive	not reported	96686a1a-16d0-4cdc-b1f7-5dbbf4cf1c9f	52	not hispanic or latino	female	white	Alive	1951	19054	not reported	not reported	9861-03-01	Acute myeloid leukemia, NOS	yes	No	not reported	Bone marrow	Not Reported	Bone marrow	not reported	Pharmaceutical Therapy, NOS
TCGA-AB-2928	43	female	59	Dead	not reported	96b43e99-d81e-44d2-aac5-a6eb92727368	43	not hispanic or latino	female	black or african american	Dead	1967	15890	not reported	not reported	9861-03-01	Acute myeloid leukemia, NOS	no	Yes	not reported	Bone marrow	No	Bone marrow	not reported	Radiation Therapy, NOS
TCGA-AB-2928	43	female	59	Dead	not reported	96b43e99-d81e-44d2-aac5-a6eb92727368	43	not hispanic or latino	female	black or african american	Dead	1967	15890	not reported	not reported	9861-03-01	Acute myeloid leukemia, NOS	no	Yes	not reported	Bone marrow	No	Bone marrow	not reported	Pharmaceutical Therapy, NOS
TCGA-AB-2837	66	female	0	Dead	not reported	97007400-de05-402e-8ff7-96893ba02643	66	not hispanic or latino	female	white	Dead	1936	24381	not reported	not reported	9861-03-01	Acute myeloid leukemia, NOS	no	Yes	not reported	Bone marrow	No	Bone marrow	not reported	Pharmaceutical Therapy, NOS
TCGA-AB-2837	66	female	0	Dead	not reported	97007400-de05-402e-8ff7-96893ba02643	66	not hispanic or latino	female	white	Dead	1936	24381	not reported	not reported	9861-03-01	Acute myeloid leukemia, NOS	no	Yes	not reported	Bone marrow	No	Bone marrow	not reported	Radiation Therapy, NOS
TCGA-AB-2897	50	female	243	Alive	not reported	995bdb1e-c67e-43eb-9fbd-16eb290926d5	50	not hispanic or latino	female	white	Alive	1959	18413	not reported	not reported	9861-03-01	Acute myeloid leukemia, NOS	no	No	not reported	Bone marrow	No	Bone marrow	not reported	Pharmaceutical Therapy, NOS
TCGA-AB-2897	50	female	243	Alive	not reported	995bdb1e-c67e-43eb-9fbd-16eb290926d5	50	not hispanic or latino	female	white	Alive	1959	18413	not reported	not reported	9861-03-01	Acute myeloid leukemia, NOS	no	No	not reported	Bone marrow	No	Bone marrow	not reported	Radiation Therapy, NOS
TCGA-AB-2945	65	female	243	Dead	not reported	99703a58-0a57-4889-88d2-13e59f84debe	65	not hispanic or latino	female	white	Dead	1941	23984	not reported	not reported	9861-03-01	Acute myeloid leukemia, NOS	no	No	not reported	Bone marrow	No	Bone marrow	not reported	Pharmaceutical Therapy, NOS
TCGA-AB-2945	65	female	243	Dead	not reported	99703a58-0a57-4889-88d2-13e59f84debe	65	not hispanic or latino	female	white	Dead	1941	23984	not reported	not reported	9861-03-01	Acute myeloid leukemia, NOS	no	No	not reported	Bone marrow	No	Bone marrow	not reported	Radiation Therapy, NOS
TCGA-AB-2832	60	female	365	Dead	not reported	9a18743d-f16b-4320-952f-af15725c17ca	60	not hispanic or latino	female	white	Dead	1945	21915	not reported	not reported	9861-03-01	Acute myeloid leukemia, NOS	no	No	not reported	Bone marrow	No	Bone marrow	not reported	Radiation Therapy, NOS
TCGA-AB-2832	60	female	365	Dead	not reported	9a18743d-f16b-4320-952f-af15725c17ca	60	not hispanic or latino	female	white	Dead	1945	21915	not reported	not reported	9861-03-01	Acute myeloid leukemia, NOS	no	No	not reported	Bone marrow	No	Bone marrow	not reported	Pharmaceutical Therapy, NOS
TCGA-AB-2807	68	female	181	Dead	not reported	9aedadd8-98e2-4cff-b1a3-64506bf1d95c	68	not hispanic or latino	female	white	Dead	1934	25143	not reported	not reported	9861-03-01	Acute myeloid leukemia, NOS	no	No	not reported	Bone marrow	No	Bone marrow	not reported	Radiation Therapy, NOS
TCGA-AB-2807	68	female	181	Dead	not reported	9aedadd8-98e2-4cff-b1a3-64506bf1d95c	68	not hispanic or latino	female	white	Dead	1934	25143	not reported	not reported	9861-03-01	Acute myeloid leukemia, NOS	no	No	not reported	Bone marrow	No	Bone marrow	not reported	Pharmaceutical Therapy, NOS
TCGA-AB-2967	58	male	1035	Alive	not reported	9c022254-f9f7-4c61-be48-48c60a92448e	58	not hispanic or latino	male	white	Alive	1949	21214	not reported	not reported	9861-03-01	Acute myeloid leukemia, NOS	no	No	not reported	Bone marrow	No	Bone marrow	not reported	Radiation Therapy, NOS
TCGA-AB-2967	58	male	1035	Alive	not reported	9c022254-f9f7-4c61-be48-48c60a92448e	58	not hispanic or latino	male	white	Alive	1949	21214	not reported	not reported	9861-03-01	Acute myeloid leukemia, NOS	no	No	not reported	Bone marrow	No	Bone marrow	not reported	Pharmaceutical Therapy, NOS
TCGA-AB-2900	70	male	184	Dead	not reported	9dbd2ef7-77da-42ef-90d2-8d30b4330f94	70	not hispanic or latino	male	black or african american	Dead	1939	25627	not reported	not reported	9861-03-01	Acute myeloid leukemia, NOS	no	Yes	not reported	Bone marrow	No	Bone marrow	not reported	Radiation Therapy, NOS
TCGA-AB-2900	70	male	184	Dead	not reported	9dbd2ef7-77da-42ef-90d2-8d30b4330f94	70	not hispanic or latino	male	black or african american	Dead	1939	25627	not reported	not reported	9861-03-01	Acute myeloid leukemia, NOS	no	Yes	not reported	Bone marrow	No	Bone marrow	not reported	Pharmaceutical Therapy, NOS
TCGA-AB-2830	64	female	275	Dead	not reported	9f0a0548-e8b4-4c44-94e7-9d5e793e5601	64	not hispanic or latino	female	white	Dead	1941	23404	not reported	not reported	9861-03-01	Acute myeloid leukemia, NOS	no	No	not reported	Bone marrow	No	Bone marrow	not reported	Radiation Therapy, NOS
TCGA-AB-2830	64	female	275	Dead	not reported	9f0a0548-e8b4-4c44-94e7-9d5e793e5601	64	not hispanic or latino	female	white	Dead	1941	23404	not reported	not reported	9861-03-01	Acute myeloid leukemia, NOS	no	No	not reported	Bone marrow	No	Bone marrow	not reported	Pharmaceutical Therapy, NOS
TCGA-AB-2823	61	female	0	Dead	not reported	a05e93e6-ad8b-4893-b27d-c9cd329ad564	61	not hispanic or latino	female	white	Dead	1945	22522	not reported	not reported	9861-03-01	Acute myeloid leukemia, NOS	no	No	not reported	Bone marrow	No	Bone marrow	not reported	Pharmaceutical Therapy, NOS
TCGA-AB-2823	61	female	0	Dead	not reported	a05e93e6-ad8b-4893-b27d-c9cd329ad564	61	not hispanic or latino	female	white	Dead	1945	22522	not reported	not reported	9861-03-01	Acute myeloid leukemia, NOS	no	No	not reported	Bone marrow	No	Bone marrow	not reported	Radiation Therapy, NOS
TCGA-AB-2820	76	male	0	Dead	not reported	a086aba1-0df5-497b-85e7-bc84aac1acec	76	not hispanic or latino	male	white	Dead	1927	27971	not reported	not reported	9861-03-01	Acute myeloid leukemia, NOS	no	No	not reported	Bone marrow	No	Bone marrow	not reported	Radiation Therapy, NOS
TCGA-AB-2820	76	male	0	Dead	not reported	a086aba1-0df5-497b-85e7-bc84aac1acec	76	not hispanic or latino	male	white	Dead	1927	27971	not reported	not reported	9861-03-01	Acute myeloid leukemia, NOS	no	No	not reported	Bone marrow	No	Bone marrow	not reported	Pharmaceutical Therapy, NOS
TCGA-AB-2853	51	male	89	Dead	not reported	a24d14d9-4f17-4625-93d0-b0624610d83d	51	not hispanic or latino	male	white	Dead	1952	18720	not reported	not reported	9861-03-01	Acute myeloid leukemia, NOS	no	No	not reported	Bone marrow	No	Bone marrow	not reported	Radiation Therapy, NOS
TCGA-AB-2853	51	male	89	Dead	not reported	a24d14d9-4f17-4625-93d0-b0624610d83d	51	not hispanic or latino	male	white	Dead	1952	18720	not reported	not reported	9861-03-01	Acute myeloid leukemia, NOS	no	No	not reported	Bone marrow	No	Bone marrow	not reported	Pharmaceutical Therapy, NOS
TCGA-AB-2893	45	male	212	Dead	not reported	a2aee2ef-c3c6-4832-bc3f-3648575af5c6	45	not hispanic or latino	male	white	Dead	1961	16617	not reported	not reported	9861-03-01	Acute myeloid leukemia, NOS	no	No	not reported	Bone marrow	No	Bone marrow	not reported	Pharmaceutical Therapy, NOS
TCGA-AB-2893	45	male	212	Dead	not reported	a2aee2ef-c3c6-4832-bc3f-3648575af5c6	45	not hispanic or latino	male	white	Dead	1961	16617	not reported	not reported	9861-03-01	Acute myeloid leukemia, NOS	no	No	not reported	Bone marrow	No	Bone marrow	not reported	Radiation Therapy, NOS
TCGA-AB-2919	54	female	61	Alive	not reported	a42bc793-f21d-45d1-9ab3-bfa9de25612e	54	not hispanic or latino	female	white	Alive	1955	19724	not reported	not reported	9861-03-01	Acute myeloid leukemia, NOS	no	Yes	not reported	Bone marrow	No	Bone marrow	not reported	Pharmaceutical Therapy, NOS
TCGA-AB-2919	54	female	61	Alive	not reported	a42bc793-f21d-45d1-9ab3-bfa9de25612e	54	not hispanic or latino	female	white	Alive	1955	19724	not reported	not reported	9861-03-01	Acute myeloid leukemia, NOS	no	Yes	not reported	Bone marrow	No	Bone marrow	not reported	Radiation Therapy, NOS
TCGA-AB-2972	82	female	30	Dead	not reported	a436f4d7-018e-44e3-a615-9c33fcc1167d	82	not hispanic or latino	female	white	Dead	1925	30134	not reported	not reported	9861-03-01	Acute myeloid leukemia, NOS	no	No	not reported	Bone marrow	No	Bone marrow	not reported	Pharmaceutical Therapy, NOS
TCGA-AB-2972	82	female	30	Dead	not reported	a436f4d7-018e-44e3-a615-9c33fcc1167d	82	not hispanic or latino	female	white	Dead	1925	30134	not reported	not reported	9861-03-01	Acute myeloid leukemia, NOS	no	No	not reported	Bone marrow	No	Bone marrow	not reported	Radiation Therapy, NOS
TCGA-AB-2882	73	female	365	Dead	not reported	a45a91f6-55a5-4a5e-ba54-0ac0b4e87d8c	73	not reported	female	white	Dead	1933	26844	not reported	not reported	9861-03-01	Acute myeloid leukemia, NOS	no	No	not reported	Bone marrow	No	Bone marrow	not reported	Pharmaceutical Therapy, NOS
TCGA-AB-2882	73	female	365	Dead	not reported	a45a91f6-55a5-4a5e-ba54-0ac0b4e87d8c	73	not reported	female	white	Dead	1933	26844	not reported	not reported	9861-03-01	Acute myeloid leukemia, NOS	no	No	not reported	Bone marrow	No	Bone marrow	not reported	Radiation Therapy, NOS
TCGA-AB-2815	49	male	822	Dead	not reported	a7a567fa-847e-49c6-b404-f2257e00b00d	49	not hispanic or latino	male	white	Dead	1955	17988	not reported	not reported	9861-03-01	Acute myeloid leukemia, NOS	no	Yes	not reported	Bone marrow	No	Bone marrow	not reported	Radiation Therapy, NOS
TCGA-AB-2815	49	male	822	Dead	not reported	a7a567fa-847e-49c6-b404-f2257e00b00d	49	not hispanic or latino	male	white	Dead	1955	17988	not reported	not reported	9861-03-01	Acute myeloid leukemia, NOS	no	Yes	not reported	Bone marrow	No	Bone marrow	not reported	Pharmaceutical Therapy, NOS
TCGA-AB-2898	69	female	393	Alive	not reported	a85837e6-f98d-4a80-b7c1-49b0a6313dd7	69	not hispanic or latino	female	white	Alive	1940	25326	not reported	not reported	9861-03-01	Acute myeloid leukemia, NOS	no	No	not reported	Bone marrow	No	Bone marrow	not reported	Radiation Therapy, NOS
TCGA-AB-2898	69	female	393	Alive	not reported	a85837e6-f98d-4a80-b7c1-49b0a6313dd7	69	not hispanic or latino	female	white	Alive	1940	25326	not reported	not reported	9861-03-01	Acute myeloid leukemia, NOS	no	No	not reported	Bone marrow	No	Bone marrow	not reported	Pharmaceutical Therapy, NOS
TCGA-AB-2909	22	male	30	Alive	not reported	ab60901b-d2ad-401a-9742-52df35ce1de0	22	not hispanic or latino	male	asian	Alive	1987	8220	not reported	not reported	9861-03-01	Acute myeloid leukemia, NOS	no	No	not reported	Bone marrow	No	Bone marrow	not reported	Radiation Therapy, NOS
TCGA-AB-2909	22	male	30	Alive	not reported	ab60901b-d2ad-401a-9742-52df35ce1de0	22	not hispanic or latino	male	asian	Alive	1987	8220	not reported	not reported	9861-03-01	Acute myeloid leukemia, NOS	no	No	not reported	Bone marrow	No	Bone marrow	not reported	Pharmaceutical Therapy, NOS
TCGA-AB-2805	77	male	577	Dead	not reported	ada38f3e-8020-4394-9e7c-50d06dd04769	77	not hispanic or latino	male	white	Dead	1925	28124	not reported	not reported	9861-03-01	Acute myeloid leukemia, NOS	yes	No	not reported	Bone marrow	Not Reported	Bone marrow	not reported	Pharmaceutical Therapy, NOS
TCGA-AB-2805	77	male	577	Dead	not reported	ada38f3e-8020-4394-9e7c-50d06dd04769	77	not hispanic or latino	male	white	Dead	1925	28124	not reported	not reported	9861-03-01	Acute myeloid leukemia, NOS	yes	No	not reported	Bone marrow	Not Reported	Bone marrow	not reported	Radiation Therapy, NOS
TCGA-AB-2905	48	male	1611	Alive	not reported	ae2392a3-b8c2-4ddb-8cec-a28cb3fcd80b	48	hispanic or latino	male	white	Alive	1957	17869	not reported	not reported	9861-03-01	Acute myeloid leukemia, NOS	no	No	not reported	Bone marrow	No	Bone marrow	not reported	Radiation Therapy, NOS
TCGA-AB-2905	48	male	1611	Alive	not reported	ae2392a3-b8c2-4ddb-8cec-a28cb3fcd80b	48	hispanic or latino	male	white	Alive	1957	17869	not reported	not reported	9861-03-01	Acute myeloid leukemia, NOS	no	No	not reported	Bone marrow	No	Bone marrow	not reported	Pharmaceutical Therapy, NOS
TCGA-AB-2982	29	female	150	Alive	not reported	ae9bbada-d987-4757-a081-74f005821c09	29	not reported	female	not reported	Alive	1978	10807	not reported	not reported	9861-03-01	Acute myeloid leukemia, NOS	no	No	not reported	Bone marrow	No	Bone marrow	not reported	Pharmaceutical Therapy, NOS
TCGA-AB-2982	29	female	150	Alive	not reported	ae9bbada-d987-4757-a081-74f005821c09	29	not reported	female	not reported	Alive	1978	10807	not reported	not reported	9861-03-01	Acute myeloid leukemia, NOS	no	No	not reported	Bone marrow	No	Bone marrow	not reported	Radiation Therapy, NOS
TCGA-AB-2859	40	male	304	Dead	not reported	b147ea90-5643-4680-ac90-d6e8f7166792	40	not hispanic or latino	male	black or african american	Dead	1965	14671	not reported	not reported	9861-03-01	Acute myeloid leukemia, NOS	no	No	not reported	Bone marrow	No	Bone marrow	not reported	Pharmaceutical Therapy, NOS
TCGA-AB-2859	40	male	304	Dead	not reported	b147ea90-5643-4680-ac90-d6e8f7166792	40	not hispanic or latino	male	black or african american	Dead	1965	14671	not reported	not reported	9861-03-01	Acute myeloid leukemia, NOS	no	No	not reported	Bone marrow	No	Bone marrow	not reported	Radiation Therapy, NOS
TCGA-AB-2966	57	female	854	Dead	not reported	b1c32911-5ca8-4b77-8063-a97c30a3a348	57	not hispanic or latino	female	white	Dead	1950	20880	not reported	not reported	9861-03-01	Acute myeloid leukemia, NOS	no	Yes	not reported	Bone marrow	No	Bone marrow	not reported	Pharmaceutical Therapy, NOS
TCGA-AB-2966	57	female	854	Dead	not reported	b1c32911-5ca8-4b77-8063-a97c30a3a348	57	not hispanic or latino	female	white	Dead	1950	20880	not reported	not reported	9861-03-01	Acute myeloid leukemia, NOS	no	Yes	not reported	Bone marrow	No	Bone marrow	not reported	Radiation Therapy, NOS
TCGA-AB-2923	78	male	31	Dead	not reported	b22398fb-1374-41d8-8029-8b7d56466a59	78	not hispanic or latino	male	white	Dead	1930	28551	not reported	not reported	9861-03-01	Acute myeloid leukemia, NOS	no	No	not reported	Bone marrow	No	Bone marrow	not reported	Pharmaceutical Therapy, NOS
TCGA-AB-2923	78	male	31	Dead	not reported	b22398fb-1374-41d8-8029-8b7d56466a59	78	not hispanic or latino	male	white	Dead	1930	28551	not reported	not reported	9861-03-01	Acute myeloid leukemia, NOS	no	No	not reported	Bone marrow	No	Bone marrow	not reported	Radiation Therapy, NOS
TCGA-AB-2973	68	female	609	Dead	not reported	b234d53e-cc20-41c0-9f21-31db53570a37	68	not hispanic or latino	female	white	Dead	1939	24837	not reported	not reported	9861-03-01	Acute myeloid leukemia, NOS	no	No	not reported	Bone marrow	No	Bone marrow	not reported	Radiation Therapy, NOS
TCGA-AB-2973	68	female	609	Dead	not reported	b234d53e-cc20-41c0-9f21-31db53570a37	68	not hispanic or latino	female	white	Dead	1939	24837	not reported	not reported	9861-03-01	Acute myeloid leukemia, NOS	no	No	not reported	Bone marrow	No	Bone marrow	not reported	Pharmaceutical Therapy, NOS
TCGA-AB-2887	60	female	'--	Dead	not reported	b3503688-662e-43cf-be58-72edb097db8a	60	not hispanic or latino	female	white	Dead	1949	21946	not reported	not reported	9861-03-01	Acute myeloid leukemia, NOS	no	No	not reported	Bone marrow	No	Bone marrow	not reported	Radiation Therapy, NOS
TCGA-AB-2887	60	female	'--	Dead	not reported	b3503688-662e-43cf-be58-72edb097db8a	60	not hispanic or latino	female	white	Dead	1949	21946	not reported	not reported	9861-03-01	Acute myeloid leukemia, NOS	no	No	not reported	Bone marrow	No	Bone marrow	not reported	Pharmaceutical Therapy, NOS
TCGA-AB-2949	58	male	699	Alive	not reported	b351345a-18c2-42ed-8911-c37267c9cb58	58	not hispanic or latino	male	white	Alive	1950	21336	not reported	not reported	9861-03-01	Acute myeloid leukemia, NOS	no	Yes	not reported	Bone marrow	No	Bone marrow	not reported	Radiation Therapy, NOS
TCGA-AB-2949	58	male	699	Alive	not reported	b351345a-18c2-42ed-8911-c37267c9cb58	58	not hispanic or latino	male	white	Alive	1950	21336	not reported	not reported	9861-03-01	Acute myeloid leukemia, NOS	no	Yes	not reported	Bone marrow	No	Bone marrow	not reported	Pharmaceutical Therapy, NOS
TCGA-AB-2871	51	male	153	Alive	not reported	b4bc4666-13ba-4864-be9b-89ff8a0a1bd8	51	not hispanic or latino	male	black or african american	Alive	1958	18689	not reported	not reported	9861-03-01	Acute myeloid leukemia, NOS	no	No	not reported	Bone marrow	No	Bone marrow	not reported	Radiation Therapy, NOS
TCGA-AB-2871	51	male	153	Alive	not reported	b4bc4666-13ba-4864-be9b-89ff8a0a1bd8	51	not hispanic or latino	male	black or african american	Alive	1958	18689	not reported	not reported	9861-03-01	Acute myeloid leukemia, NOS	no	No	not reported	Bone marrow	No	Bone marrow	not reported	Pharmaceutical Therapy, NOS
TCGA-AB-2903	76	female	0	Dead	not reported	b55cf9ae-9e1a-4301-8f09-9acb7951ecd6	76	not hispanic or latino	female	white	Dead	1930	27971	not reported	not reported	9861-03-01	Acute myeloid leukemia, NOS	no	Yes	not reported	Bone marrow	No	Bone marrow	not reported	Radiation Therapy, NOS
TCGA-AB-2903	76	female	0	Dead	not reported	b55cf9ae-9e1a-4301-8f09-9acb7951ecd6	76	not hispanic or latino	female	white	Dead	1930	27971	not reported	not reported	9861-03-01	Acute myeloid leukemia, NOS	no	Yes	not reported	Bone marrow	No	Bone marrow	not reported	Pharmaceutical Therapy, NOS
TCGA-AB-2845	37	female	304	Dead	not reported	b5cbd66f-948d-45a3-af3b-f17e2b35d85e	37	not hispanic or latino	female	white	Dead	1965	13728	not reported	not reported	9861-03-01	Acute myeloid leukemia, NOS	no	No	not reported	Bone marrow	No	Bone marrow	not reported	Pharmaceutical Therapy, NOS
TCGA-AB-2845	37	female	304	Dead	not reported	b5cbd66f-948d-45a3-af3b-f17e2b35d85e	37	not hispanic or latino	female	white	Dead	1965	13728	not reported	not reported	9861-03-01	Acute myeloid leukemia, NOS	no	No	not reported	Bone marrow	No	Bone marrow	not reported	Radiation Therapy, NOS
TCGA-AB-2994	25	male	1798	Alive	not reported	b5f20ec2-ff5d-4aac-8db6-49887506f0b3	25	not hispanic or latino	male	white	Alive	1980	9436	not reported	not reported	9861-03-01	Acute myeloid leukemia, NOS	no	No	not reported	Bone marrow	No	Bone marrow	not reported	Pharmaceutical Therapy, NOS
TCGA-AB-2994	25	male	1798	Alive	not reported	b5f20ec2-ff5d-4aac-8db6-49887506f0b3	25	not hispanic or latino	male	white	Alive	1980	9436	not reported	not reported	9861-03-01	Acute myeloid leukemia, NOS	no	No	not reported	Bone marrow	No	Bone marrow	not reported	Radiation Therapy, NOS
TCGA-AB-2936	61	female	59	Alive	not reported	b8492e1a-aa02-4585-a5be-75f9833c8c3f	61	not hispanic or latino	female	white	Alive	1949	22280	not reported	not reported	9861-03-01	Acute myeloid leukemia, NOS	no	No	not reported	Bone marrow	No	Bone marrow	not reported	Radiation Therapy, NOS
TCGA-AB-2936	61	female	59	Alive	not reported	b8492e1a-aa02-4585-a5be-75f9833c8c3f	61	not hispanic or latino	female	white	Alive	1949	22280	not reported	not reported	9861-03-01	Acute myeloid leukemia, NOS	no	No	not reported	Bone marrow	No	Bone marrow	not reported	Pharmaceutical Therapy, NOS
TCGA-AB-2802	50	male	365	Dead	not reported	b93cb62a-a7dc-406d-8482-6b51a92ea3c3	50	not hispanic or latino	male	white	Dead	1951	18385	not reported	not reported	9861-03-01	Acute myeloid leukemia, NOS	no	No	not reported	Bone marrow	No	Bone marrow	not reported	Pharmaceutical Therapy, NOS
TCGA-AB-2802	50	male	365	Dead	not reported	b93cb62a-a7dc-406d-8482-6b51a92ea3c3	50	not hispanic or latino	male	white	Dead	1951	18385	not reported	not reported	9861-03-01	Acute myeloid leukemia, NOS	no	No	not reported	Bone marrow	No	Bone marrow	not reported	Radiation Therapy, NOS
TCGA-AB-2998	68	female	31	Dead	not reported	ba9a95cf-44ce-4126-ba21-4970dfa12593	68	not hispanic or latino	female	white	Dead	1940	24837	not reported	not reported	9861-03-01	Acute myeloid leukemia, NOS	no	Yes	not reported	Bone marrow	No	Bone marrow	not reported	Pharmaceutical Therapy, NOS
TCGA-AB-2998	68	female	31	Dead	not reported	ba9a95cf-44ce-4126-ba21-4970dfa12593	68	not hispanic or latino	female	white	Dead	1940	24837	not reported	not reported	9861-03-01	Acute myeloid leukemia, NOS	no	Yes	not reported	Bone marrow	No	Bone marrow	not reported	Radiation Therapy, NOS
TCGA-AB-2857	54	male	306	Dead	not reported	bb8cff3b-c3e6-4fc9-b9dd-9d04d76458c6	54	not hispanic or latino	male	white	Dead	1951	19905	not reported	not reported	9861-03-01	Acute myeloid leukemia, NOS	no	No	not reported	Bone marrow	No	Bone marrow	not reported	Pharmaceutical Therapy, NOS
TCGA-AB-2857	54	male	306	Dead	not reported	bb8cff3b-c3e6-4fc9-b9dd-9d04d76458c6	54	not hispanic or latino	male	white	Dead	1951	19905	not reported	not reported	9861-03-01	Acute myeloid leukemia, NOS	no	No	not reported	Bone marrow	No	Bone marrow	not reported	Radiation Therapy, NOS
TCGA-AB-2968	79	male	458	Dead	not reported	bc93cff5-a2c9-4fc5-8965-5570574ac1a2	79	not hispanic or latino	male	white	Dead	1928	28975	not reported	not reported	9861-03-01	Acute myeloid leukemia, NOS	no	No	not reported	Bone marrow	No	Bone marrow	not reported	Radiation Therapy, NOS
TCGA-AB-2968	79	male	458	Dead	not reported	bc93cff5-a2c9-4fc5-8965-5570574ac1a2	79	not hispanic or latino	male	white	Dead	1928	28975	not reported	not reported	9861-03-01	Acute myeloid leukemia, NOS	no	No	not reported	Bone marrow	No	Bone marrow	not reported	Pharmaceutical Therapy, NOS
TCGA-AB-2981	35	female	487	Alive	not reported	be6dd0e8-9966-4961-987d-4d64d15ff9ca	35	not hispanic or latino	female	white	Alive	1973	13027	not reported	not reported	9861-03-01	Acute myeloid leukemia, NOS	no	Yes	not reported	Bone marrow	No	Bone marrow	not reported	Pharmaceutical Therapy, NOS
TCGA-AB-2981	35	female	487	Alive	not reported	be6dd0e8-9966-4961-987d-4d64d15ff9ca	35	not hispanic or latino	female	white	Alive	1973	13027	not reported	not reported	9861-03-01	Acute myeloid leukemia, NOS	no	Yes	not reported	Bone marrow	No	Bone marrow	not reported	Radiation Therapy, NOS
TCGA-AB-2992	32	female	1706	Dead	not reported	bec60bdd-34e7-467c-8662-f3a1bb1a4361	32	not hispanic or latino	female	white	Dead	1971	11839	not reported	not reported	9861-03-01	Acute myeloid leukemia, NOS	no	No	not reported	Bone marrow	No	Bone marrow	not reported	Radiation Therapy, NOS
TCGA-AB-2992	32	female	1706	Dead	not reported	bec60bdd-34e7-467c-8662-f3a1bb1a4361	32	not hispanic or latino	female	white	Dead	1971	11839	not reported	not reported	9861-03-01	Acute myeloid leukemia, NOS	no	No	not reported	Bone marrow	No	Bone marrow	not reported	Pharmaceutical Therapy, NOS
TCGA-AB-2934	65	male	28	Alive	not reported	c00bdbdc-a65d-494d-a9d7-4309c28277ca	65	not hispanic or latino	male	white	Alive	1945	23956	not reported	not reported	9861-03-01	Acute myeloid leukemia, NOS	no	Yes	not reported	Bone marrow	No	Bone marrow	not reported	Radiation Therapy, NOS
TCGA-AB-2934	65	male	28	Alive	not reported	c00bdbdc-a65d-494d-a9d7-4309c28277ca	65	not hispanic or latino	male	white	Alive	1945	23956	not reported	not reported	9861-03-01	Acute myeloid leukemia, NOS	no	Yes	not reported	Bone marrow	No	Bone marrow	not reported	Pharmaceutical Therapy, NOS
TCGA-AB-2976	53	male	915	Dead	not reported	c0c52e79-813b-45a9-8021-343aaa6663f6	53	not hispanic or latino	male	white	Dead	1954	19570	not reported	not reported	9861-03-01	Acute myeloid leukemia, NOS	no	Yes	not reported	Bone marrow	No	Bone marrow	not reported	Pharmaceutical Therapy, NOS
TCGA-AB-2976	53	male	915	Dead	not reported	c0c52e79-813b-45a9-8021-343aaa6663f6	53	not hispanic or latino	male	white	Dead	1954	19570	not reported	not reported	9861-03-01	Acute myeloid leukemia, NOS	no	Yes	not reported	Bone marrow	No	Bone marrow	not reported	Radiation Therapy, NOS
TCGA-AB-2987	75	female	184	Dead	not reported	c147d12e-5e96-484e-bbe7-dc2f11f889bf	75	not hispanic or latino	female	white	Dead	1933	27667	not reported	not reported	9861-03-01	Acute myeloid leukemia, NOS	no	Yes	not reported	Bone marrow	No	Bone marrow	not reported	Pharmaceutical Therapy, NOS
TCGA-AB-2987	75	female	184	Dead	not reported	c147d12e-5e96-484e-bbe7-dc2f11f889bf	75	not hispanic or latino	female	white	Dead	1933	27667	not reported	not reported	9861-03-01	Acute myeloid leukemia, NOS	no	Yes	not reported	Bone marrow	No	Bone marrow	not reported	Radiation Therapy, NOS
TCGA-AB-2956	61	male	183	Dead	not reported	c1f908ce-f6d5-4557-a4bf-956b71b8bf61	61	not hispanic or latino	male	white	Dead	1946	22523	not reported	not reported	9861-03-01	Acute myeloid leukemia, NOS	no	Yes	not reported	Bone marrow	No	Bone marrow	not reported	Radiation Therapy, NOS
TCGA-AB-2956	61	male	183	Dead	not reported	c1f908ce-f6d5-4557-a4bf-956b71b8bf61	61	not hispanic or latino	male	white	Dead	1946	22523	not reported	not reported	9861-03-01	Acute myeloid leukemia, NOS	no	Yes	not reported	Bone marrow	No	Bone marrow	not reported	Pharmaceutical Therapy, NOS
TCGA-AB-2849	39	male	2220	Alive	not reported	c21aab2a-36a0-464c-aa7d-d0c6937cab29	39	not hispanic or latino	male	white	Alive	1965	14520	not reported	not reported	9861-03-01	Acute myeloid leukemia, NOS	no	No	not reported	Bone marrow	No	Bone marrow	not reported	Radiation Therapy, NOS
TCGA-AB-2849	39	male	2220	Alive	not reported	c21aab2a-36a0-464c-aa7d-d0c6937cab29	39	not hispanic or latino	male	white	Alive	1965	14520	not reported	not reported	9861-03-01	Acute myeloid leukemia, NOS	no	No	not reported	Bone marrow	No	Bone marrow	not reported	Pharmaceutical Therapy, NOS
TCGA-AB-2955	56	female	489	Dead	not reported	c532cfda-a8fa-4a8a-92ba-33ad8b47404d	56	not hispanic or latino	female	white	Dead	1951	20484	not reported	not reported	9861-03-01	Acute myeloid leukemia, NOS	no	No	not reported	Bone marrow	No	Bone marrow	not reported	Radiation Therapy, NOS
TCGA-AB-2955	56	female	489	Dead	not reported	c532cfda-a8fa-4a8a-92ba-33ad8b47404d	56	not hispanic or latino	female	white	Dead	1951	20484	not reported	not reported	9861-03-01	Acute myeloid leukemia, NOS	no	No	not reported	Bone marrow	No	Bone marrow	not reported	Pharmaceutical Therapy, NOS
TCGA-AB-2825	31	female	212	Dead	not reported	c5f2311c-020a-47cd-a065-7fbc34488405	31	not hispanic or latino	female	white	Dead	1975	11384	not reported	not reported	9861-03-01	Acute myeloid leukemia, NOS	no	Yes	not reported	Bone marrow	No	Bone marrow	not reported	Pharmaceutical Therapy, NOS
TCGA-AB-2825	31	female	212	Dead	not reported	c5f2311c-020a-47cd-a065-7fbc34488405	31	not hispanic or latino	female	white	Dead	1975	11384	not reported	not reported	9861-03-01	Acute myeloid leukemia, NOS	no	Yes	not reported	Bone marrow	No	Bone marrow	not reported	Radiation Therapy, NOS
TCGA-AB-2939	72	male	455	Alive	not reported	c7afc0d0-ca32-4be1-9477-ad106290c460	72	not hispanic or latino	male	white	Alive	1936	26512	not reported	not reported	9861-03-01	Acute myeloid leukemia, NOS	yes	No	not reported	Bone marrow	Not Reported	Bone marrow	not reported	Pharmaceutical Therapy, NOS
TCGA-AB-2939	72	male	455	Alive	not reported	c7afc0d0-ca32-4be1-9477-ad106290c460	72	not hispanic or latino	male	white	Alive	1936	26512	not reported	not reported	9861-03-01	Acute myeloid leukemia, NOS	yes	No	not reported	Bone marrow	Not Reported	Bone marrow	not reported	Radiation Therapy, NOS
TCGA-AB-2957	31	male	609	Alive	not reported	c887d68c-da8e-4f15-a524-3b6674b145ed	31	not hispanic or latino	male	white	Alive	1976	11626	not reported	not reported	9861-03-01	Acute myeloid leukemia, NOS	no	Yes	not reported	Bone marrow	No	Bone marrow	not reported	Pharmaceutical Therapy, NOS
TCGA-AB-2957	31	male	609	Alive	not reported	c887d68c-da8e-4f15-a524-3b6674b145ed	31	not hispanic or latino	male	white	Alive	1976	11626	not reported	not reported	9861-03-01	Acute myeloid leukemia, NOS	no	Yes	not reported	Bone marrow	No	Bone marrow	not reported	Radiation Therapy, NOS
TCGA-AB-3006	61	male	485	Dead	not reported	c9943335-86a8-4286-891c-c2331d75dc0d	61	not hispanic or latino	male	white	Dead	1945	22464	not reported	not reported	9861-03-01	Acute myeloid leukemia, NOS	no	No	not reported	Bone marrow	No	Bone marrow	not reported	Pharmaceutical Therapy, NOS
TCGA-AB-3006	61	male	485	Dead	not reported	c9943335-86a8-4286-891c-c2331d75dc0d	61	not hispanic or latino	male	white	Dead	1945	22464	not reported	not reported	9861-03-01	Acute myeloid leukemia, NOS	no	No	not reported	Bone marrow	No	Bone marrow	not reported	Radiation Therapy, NOS
TCGA-AB-3009	23	male	577	Dead	not reported	c9b92f8f-4599-47d1-9d12-31e42166a091	23	not reported	male	not reported	Dead	1982	8676	not reported	not reported	9861-03-01	Acute myeloid leukemia, NOS	no	No	not reported	Bone marrow	No	Bone marrow	not reported	Pharmaceutical Therapy, NOS
TCGA-AB-3009	23	male	577	Dead	not reported	c9b92f8f-4599-47d1-9d12-31e42166a091	23	not reported	male	not reported	Dead	1982	8676	not reported	not reported	9861-03-01	Acute myeloid leukemia, NOS	no	No	not reported	Bone marrow	No	Bone marrow	not reported	Radiation Therapy, NOS
TCGA-AB-2839	51	female	486	Dead	not reported	cb262c7c-2646-45e3-bea9-376e48eefe65	51	not hispanic or latino	female	white	Dead	1952	18963	not reported	not reported	9861-03-01	Acute myeloid leukemia, NOS	no	Yes	not reported	Bone marrow	No	Bone marrow	not reported	Pharmaceutical Therapy, NOS
TCGA-AB-2839	51	female	486	Dead	not reported	cb262c7c-2646-45e3-bea9-376e48eefe65	51	not hispanic or latino	female	white	Dead	1952	18963	not reported	not reported	9861-03-01	Acute myeloid leukemia, NOS	no	Yes	not reported	Bone marrow	No	Bone marrow	not reported	Radiation Therapy, NOS
TCGA-AB-2921	56	female	'--	Dead	not reported	cb97312b-0bd2-4fbd-b3a6-05c5a17a0a34	56	not hispanic or latino	female	white	Dead	1953	20454	not reported	not reported	9861-03-01	Acute myeloid leukemia, NOS	no	No	not reported	Bone marrow	No	Bone marrow	not reported	Pharmaceutical Therapy, NOS
TCGA-AB-2921	56	female	'--	Dead	not reported	cb97312b-0bd2-4fbd-b3a6-05c5a17a0a34	56	not hispanic or latino	female	white	Dead	1953	20454	not reported	not reported	9861-03-01	Acute myeloid leukemia, NOS	no	No	not reported	Bone marrow	No	Bone marrow	not reported	Radiation Therapy, NOS
TCGA-AB-2860	60	female	427	Dead	not reported	cd2b601d-e05d-4c12-8468-f67e11051b5e	60	not hispanic or latino	female	white	Dead	1943	22035	not reported	not reported	9861-03-01	Acute myeloid leukemia, NOS	no	No	not reported	Bone marrow	No	Bone marrow	not reported	Pharmaceutical Therapy, NOS
TCGA-AB-2860	60	female	427	Dead	not reported	cd2b601d-e05d-4c12-8468-f67e11051b5e	60	not hispanic or latino	female	white	Dead	1943	22035	not reported	not reported	9861-03-01	Acute myeloid leukemia, NOS	no	No	not reported	Bone marrow	No	Bone marrow	not reported	Radiation Therapy, NOS
TCGA-AB-2979	30	female	671	Alive	not reported	ce7e25dc-5df9-48c5-8f9f-756f6cf765eb	30	not hispanic or latino	female	white	Alive	1978	11262	not reported	not reported	9861-03-01	Acute myeloid leukemia, NOS	no	No	not reported	Bone marrow	No	Bone marrow	not reported	Radiation Therapy, NOS
TCGA-AB-2979	30	female	671	Alive	not reported	ce7e25dc-5df9-48c5-8f9f-756f6cf765eb	30	not hispanic or latino	female	white	Alive	1978	11262	not reported	not reported	9861-03-01	Acute myeloid leukemia, NOS	no	No	not reported	Bone marrow	No	Bone marrow	not reported	Pharmaceutical Therapy, NOS
TCGA-AB-2918	47	female	'--	Dead	not reported	cf2e5c6a-a7d8-428f-800a-fb94dcfc5fe4	47	not hispanic or latino	female	white	Dead	1962	17198	not reported	not reported	9861-03-01	Acute myeloid leukemia, NOS	no	Yes	not reported	Bone marrow	No	Bone marrow	not reported	Radiation Therapy, NOS
TCGA-AB-2918	47	female	'--	Dead	not reported	cf2e5c6a-a7d8-428f-800a-fb94dcfc5fe4	47	not hispanic or latino	female	white	Dead	1962	17198	not reported	not reported	9861-03-01	Acute myeloid leukemia, NOS	no	Yes	not reported	Bone marrow	No	Bone marrow	not reported	Pharmaceutical Therapy, NOS
TCGA-AB-2855	18	male	212	Dead	not reported	cf30bef9-bdb4-4a5e-963c-eb6a0cc323db	18	not hispanic or latino	male	white	Dead	1986	6636	not reported	not reported	9861-03-01	Acute myeloid leukemia, NOS	no	No	not reported	Bone marrow	No	Bone marrow	not reported	Pharmaceutical Therapy, NOS
TCGA-AB-2855	18	male	212	Dead	not reported	cf30bef9-bdb4-4a5e-963c-eb6a0cc323db	18	not hispanic or latino	male	white	Dead	1986	6636	not reported	not reported	9861-03-01	Acute myeloid leukemia, NOS	no	No	not reported	Bone marrow	No	Bone marrow	not reported	Radiation Therapy, NOS
TCGA-AB-2931	75	male	0	Dead	not reported	cfb6e5b0-34ed-4f8a-9057-c48de5e28645	75	not hispanic or latino	male	white	Dead	1932	27485	not reported	not reported	9861-03-01	Acute myeloid leukemia, NOS	yes	No	not reported	Bone marrow	Not Reported	Bone marrow	not reported	Pharmaceutical Therapy, NOS
TCGA-AB-2931	75	male	0	Dead	not reported	cfb6e5b0-34ed-4f8a-9057-c48de5e28645	75	not hispanic or latino	male	white	Dead	1932	27485	not reported	not reported	9861-03-01	Acute myeloid leukemia, NOS	yes	No	not reported	Bone marrow	Not Reported	Bone marrow	not reported	Radiation Therapy, NOS
TCGA-AB-2916	48	female	882	Alive	not reported	d1848a5f-053a-4db4-ab4e-c5eb311bc3a0	48	hispanic or latino	female	white	Alive	1959	17866	not reported	not reported	9861-03-01	Acute myeloid leukemia, NOS	no	No	not reported	Bone marrow	No	Bone marrow	not reported	Pharmaceutical Therapy, NOS
TCGA-AB-2916	48	female	882	Alive	not reported	d1848a5f-053a-4db4-ab4e-c5eb311bc3a0	48	hispanic or latino	female	white	Alive	1959	17866	not reported	not reported	9861-03-01	Acute myeloid leukemia, NOS	no	No	not reported	Bone marrow	No	Bone marrow	not reported	Radiation Therapy, NOS
TCGA-AB-2990	51	male	457	Alive	not reported	d1bf3b65-493e-4249-8cb3-7c9f8ce4dc48	51	not hispanic or latino	male	white	Alive	1957	18962	not reported	not reported	9861-03-01	Acute myeloid leukemia, NOS	no	No	not reported	Bone marrow	No	Bone marrow	not reported	Radiation Therapy, NOS
TCGA-AB-2990	51	male	457	Alive	not reported	d1bf3b65-493e-4249-8cb3-7c9f8ce4dc48	51	not hispanic or latino	male	white	Alive	1957	18962	not reported	not reported	9861-03-01	Acute myeloid leukemia, NOS	no	No	not reported	Bone marrow	No	Bone marrow	not reported	Pharmaceutical Therapy, NOS
TCGA-AB-3007	35	male	1581	Alive	not reported	d3988699-70d6-43e1-b84b-9e38b4d2d2b1	35	not hispanic or latino	male	white	Alive	1970	13029	not reported	not reported	9861-03-01	Acute myeloid leukemia, NOS	no	No	not reported	Bone marrow	No	Bone marrow	not reported	Radiation Therapy, NOS
TCGA-AB-3007	35	male	1581	Alive	not reported	d3988699-70d6-43e1-b84b-9e38b4d2d2b1	35	not hispanic or latino	male	white	Alive	1970	13029	not reported	not reported	9861-03-01	Acute myeloid leukemia, NOS	no	No	not reported	Bone marrow	No	Bone marrow	not reported	Pharmaceutical Therapy, NOS
TCGA-AB-2870	76	male	153	Dead	not reported	d442e36b-6d15-4fc3-9641-5feac119db94	76	not hispanic or latino	male	white	Dead	1931	27787	not reported	not reported	9861-03-01	Acute myeloid leukemia, NOS	no	Yes	not reported	Bone marrow	No	Bone marrow	not reported	Pharmaceutical Therapy, NOS
TCGA-AB-2870	76	male	153	Dead	not reported	d442e36b-6d15-4fc3-9641-5feac119db94	76	not hispanic or latino	male	white	Dead	1931	27787	not reported	not reported	9861-03-01	Acute myeloid leukemia, NOS	no	Yes	not reported	Bone marrow	No	Bone marrow	not reported	Radiation Therapy, NOS
TCGA-AB-2817	64	male	273	Dead	not reported	d5fe3b27-c6a6-4a35-a173-3f7b73c2ed14	64	not hispanic or latino	male	white	Dead	1941	23376	not reported	not reported	9861-03-01	Acute myeloid leukemia, NOS	no	No	not reported	Bone marrow	No	Bone marrow	not reported	Radiation Therapy, NOS
TCGA-AB-2817	64	male	273	Dead	not reported	d5fe3b27-c6a6-4a35-a173-3f7b73c2ed14	64	not hispanic or latino	male	white	Dead	1941	23376	not reported	not reported	9861-03-01	Acute myeloid leukemia, NOS	no	No	not reported	Bone marrow	No	Bone marrow	not reported	Pharmaceutical Therapy, NOS
TCGA-AB-2835	48	male	1673	Alive	not reported	d6ef326a-e3c6-42ad-84b9-3f7f07313101	48	not hispanic or latino	male	white	Alive	1957	17624	not reported	not reported	9861-03-01	Acute myeloid leukemia, NOS	no	No	not reported	Bone marrow	No	Bone marrow	not reported	Radiation Therapy, NOS
TCGA-AB-2835	48	male	1673	Alive	not reported	d6ef326a-e3c6-42ad-84b9-3f7f07313101	48	not hispanic or latino	male	white	Alive	1957	17624	not reported	not reported	9861-03-01	Acute myeloid leukemia, NOS	no	No	not reported	Bone marrow	No	Bone marrow	not reported	Pharmaceutical Therapy, NOS
TCGA-AB-2963	56	male	1642	Dead	not reported	dc7c0a9b-ef72-4188-a711-69dbf70c744c	56	not hispanic or latino	male	white	Dead	1946	20485	not reported	not reported	9861-03-01	Acute myeloid leukemia, NOS	no	No	not reported	Bone marrow	No	Bone marrow	not reported	Radiation Therapy, NOS
TCGA-AB-2963	56	male	1642	Dead	not reported	dc7c0a9b-ef72-4188-a711-69dbf70c744c	56	not hispanic or latino	male	white	Dead	1946	20485	not reported	not reported	9861-03-01	Acute myeloid leukemia, NOS	no	No	not reported	Bone marrow	No	Bone marrow	not reported	Pharmaceutical Therapy, NOS
TCGA-AB-2935	66	male	61	Dead	not reported	dd37ccd0-31d9-4605-8b8e-618bedc80c38	66	not hispanic or latino	male	white	Dead	1941	24349	not reported	not reported	9861-03-01	Acute myeloid leukemia, NOS	yes	No	not reported	Bone marrow	Not Reported	Bone marrow	not reported	Pharmaceutical Therapy, NOS
TCGA-AB-2935	66	male	61	Dead	not reported	dd37ccd0-31d9-4605-8b8e-618bedc80c38	66	not hispanic or latino	male	white	Dead	1941	24349	not reported	not reported	9861-03-01	Acute myeloid leukemia, NOS	yes	No	not reported	Bone marrow	Not Reported	Bone marrow	not reported	Radiation Therapy, NOS
TCGA-AB-2868	77	male	151	Dead	not reported	de53c6ef-6901-4916-8898-1a530813873b	77	not hispanic or latino	male	white	Dead	1925	28216	not reported	not reported	9861-03-01	Acute myeloid leukemia, NOS	no	No	not reported	Bone marrow	No	Bone marrow	not reported	Radiation Therapy, NOS
TCGA-AB-2868	77	male	151	Dead	not reported	de53c6ef-6901-4916-8898-1a530813873b	77	not hispanic or latino	male	white	Dead	1925	28216	not reported	not reported	9861-03-01	Acute myeloid leukemia, NOS	no	No	not reported	Bone marrow	No	Bone marrow	not reported	Pharmaceutical Therapy, NOS
TCGA-AB-3011	21	female	1885	Alive	not reported	e08f84fe-0013-4734-9966-cd734e6fedc5	21	not hispanic or latino	female	white	Alive	1984	7916	not reported	not reported	9861-03-01	Acute myeloid leukemia, NOS	no	No	not reported	Bone marrow	No	Bone marrow	not reported	Pharmaceutical Therapy, NOS
TCGA-AB-3011	21	female	1885	Alive	not reported	e08f84fe-0013-4734-9966-cd734e6fedc5	21	not hispanic or latino	female	white	Alive	1984	7916	not reported	not reported	9861-03-01	Acute myeloid leukemia, NOS	no	No	not reported	Bone marrow	No	Bone marrow	not reported	Radiation Therapy, NOS
TCGA-AB-2989	29	male	365	Dead	not reported	e2e610ce-31c3-4fc0-917d-92d48feb600a	29	not hispanic or latino	male	white	Dead	1979	10774	not reported	not reported	9861-03-01	Acute myeloid leukemia, NOS	no	No	not reported	Bone marrow	No	Bone marrow	not reported	Radiation Therapy, NOS
TCGA-AB-2989	29	male	365	Dead	not reported	e2e610ce-31c3-4fc0-917d-92d48feb600a	29	not hispanic or latino	male	white	Dead	1979	10774	not reported	not reported	9861-03-01	Acute myeloid leukemia, NOS	no	No	not reported	Bone marrow	No	Bone marrow	not reported	Pharmaceutical Therapy, NOS
TCGA-AB-2883	60	male	730	Alive	not reported	e3956736-adbc-49a2-a4a8-a6ae93b8faf3	60	not hispanic or latino	male	white	Alive	1948	22067	not reported	not reported	9861-03-01	Acute myeloid leukemia, NOS	no	No	not reported	Bone marrow	No	Bone marrow	not reported	Radiation Therapy, NOS
TCGA-AB-2883	60	male	730	Alive	not reported	e3956736-adbc-49a2-a4a8-a6ae93b8faf3	60	not hispanic or latino	male	white	Alive	1948	22067	not reported	not reported	9861-03-01	Acute myeloid leukemia, NOS	no	No	not reported	Bone marrow	No	Bone marrow	not reported	Pharmaceutical Therapy, NOS
TCGA-AB-2869	64	female	243	Alive	not reported	e44e2ac3-4a83-40b0-b266-a36626ffd6ae	64	not hispanic or latino	female	black or african american	Alive	1945	23679	not reported	not reported	9861-03-01	Acute myeloid leukemia, NOS	no	No	not reported	Bone marrow	No	Bone marrow	not reported	Pharmaceutical Therapy, NOS
TCGA-AB-2869	64	female	243	Alive	not reported	e44e2ac3-4a83-40b0-b266-a36626ffd6ae	64	not hispanic or latino	female	black or african american	Alive	1945	23679	not reported	not reported	9861-03-01	Acute myeloid leukemia, NOS	no	No	not reported	Bone marrow	No	Bone marrow	not reported	Radiation Therapy, NOS
TCGA-AB-3005	45	male	2100	Alive	not reported	e49a1768-bf1e-49c0-bca3-4e076928281c	45	not hispanic or latino	male	white	Alive	1958	16528	not reported	not reported	9861-03-01	Acute myeloid leukemia, NOS	no	No	not reported	Bone marrow	No	Bone marrow	not reported	Pharmaceutical Therapy, NOS
TCGA-AB-3005	45	male	2100	Alive	not reported	e49a1768-bf1e-49c0-bca3-4e076928281c	45	not hispanic or latino	male	white	Alive	1958	16528	not reported	not reported	9861-03-01	Acute myeloid leukemia, NOS	no	No	not reported	Bone marrow	No	Bone marrow	not reported	Radiation Therapy, NOS
TCGA-AB-2880	24	male	424	Dead	not reported	e4ad3f09-7e23-4a84-b8f3-3faf2db890f4	24	not hispanic or latino	male	white	Dead	1985	8827	not reported	not reported	9861-03-01	Acute myeloid leukemia, NOS	no	No	not reported	Bone marrow	No	Bone marrow	not reported	Radiation Therapy, NOS
TCGA-AB-2880	24	male	424	Dead	not reported	e4ad3f09-7e23-4a84-b8f3-3faf2db890f4	24	not hispanic or latino	male	white	Dead	1985	8827	not reported	not reported	9861-03-01	Acute myeloid leukemia, NOS	no	No	not reported	Bone marrow	No	Bone marrow	not reported	Pharmaceutical Therapy, NOS
TCGA-AB-2834	33	male	245	Dead	not reported	e54de1c4-6cdc-4106-ab5d-1d7c745e690f	33	not hispanic or latino	male	white	Dead	1971	12266	not reported	not reported	9861-03-01	Acute myeloid leukemia, NOS	no	No	not reported	Bone marrow	No	Bone marrow	not reported	Pharmaceutical Therapy, NOS
TCGA-AB-2834	33	male	245	Dead	not reported	e54de1c4-6cdc-4106-ab5d-1d7c745e690f	33	not hispanic or latino	male	white	Dead	1971	12266	not reported	not reported	9861-03-01	Acute myeloid leukemia, NOS	no	No	not reported	Bone marrow	No	Bone marrow	not reported	Radiation Therapy, NOS
TCGA-AB-2848	62	male	455	Dead	not reported	e562ecf8-f358-4de9-97a4-f7a94e71d4eb	62	not hispanic or latino	male	white	Dead	1943	22980	not reported	not reported	9861-03-01	Acute myeloid leukemia, NOS	no	Yes	not reported	Bone marrow	No	Bone marrow	not reported	Pharmaceutical Therapy, NOS
TCGA-AB-2848	62	male	455	Dead	not reported	e562ecf8-f358-4de9-97a4-f7a94e71d4eb	62	not hispanic or latino	male	white	Dead	1943	22980	not reported	not reported	9861-03-01	Acute myeloid leukemia, NOS	no	Yes	not reported	Bone marrow	No	Bone marrow	not reported	Radiation Therapy, NOS
TCGA-AB-2814	39	female	792	Dead	not reported	e591adad-8331-4198-94c4-d03ea01f70c5	39	not hispanic or latino	female	white	Dead	1964	14427	not reported	not reported	9861-03-01	Acute myeloid leukemia, NOS	no	No	not reported	Bone marrow	No	Bone marrow	not reported	Radiation Therapy, NOS
TCGA-AB-2814	39	female	792	Dead	not reported	e591adad-8331-4198-94c4-d03ea01f70c5	39	not hispanic or latino	female	white	Dead	1964	14427	not reported	not reported	9861-03-01	Acute myeloid leukemia, NOS	no	No	not reported	Bone marrow	No	Bone marrow	not reported	Pharmaceutical Therapy, NOS
TCGA-AB-2862	33	female	1430	Alive	not reported	e5a70f71-1dd4-49e5-9113-1404fa9fc791	33	not hispanic or latino	female	black or african american	Alive	1972	12266	not reported	not reported	9861-03-01	Acute myeloid leukemia, NOS	no	No	not reported	Bone marrow	No	Bone marrow	not reported	Radiation Therapy, NOS
TCGA-AB-2862	33	female	1430	Alive	not reported	e5a70f71-1dd4-49e5-9113-1404fa9fc791	33	not hispanic or latino	female	black or african american	Alive	1972	12266	not reported	not reported	9861-03-01	Acute myeloid leukemia, NOS	no	No	not reported	Bone marrow	No	Bone marrow	not reported	Pharmaceutical Therapy, NOS
TCGA-AB-2806	46	male	945	Dead	not reported	e78ff499-037b-450a-ac04-6fb3a9e124a4	46	not hispanic or latino	male	white	Dead	1956	16892	not reported	not reported	9861-03-01	Acute myeloid leukemia, NOS	no	Yes	not reported	Bone marrow	No	Bone marrow	not reported	Radiation Therapy, NOS
TCGA-AB-2806	46	male	945	Dead	not reported	e78ff499-037b-450a-ac04-6fb3a9e124a4	46	not hispanic or latino	male	white	Dead	1956	16892	not reported	not reported	9861-03-01	Acute myeloid leukemia, NOS	no	Yes	not reported	Bone marrow	No	Bone marrow	not reported	Pharmaceutical Therapy, NOS
TCGA-AB-2907	69	male	'--	Dead	not reported	e843a0ea-45a5-4c11-92a1-08ff12eb4531	69	not hispanic or latino	male	white	Dead	1939	25264	not reported	not reported	9861-03-01	Acute myeloid leukemia, NOS	no	No	not reported	Bone marrow	No	Bone marrow	not reported	Radiation Therapy, NOS
TCGA-AB-2907	69	male	'--	Dead	not reported	e843a0ea-45a5-4c11-92a1-08ff12eb4531	69	not hispanic or latino	male	white	Dead	1939	25264	not reported	not reported	9861-03-01	Acute myeloid leukemia, NOS	no	No	not reported	Bone marrow	No	Bone marrow	not reported	Pharmaceutical Therapy, NOS
TCGA-AB-2995	63	male	1551	Alive	not reported	eb14339d-fefa-46c3-99a6-55268384361a	63	not hispanic or latino	male	white	Alive	1942	23164	not reported	not reported	9861-03-01	Acute myeloid leukemia, NOS	no	No	not reported	Bone marrow	No	Bone marrow	not reported	Radiation Therapy, NOS
TCGA-AB-2995	63	male	1551	Alive	not reported	eb14339d-fefa-46c3-99a6-55268384361a	63	not hispanic or latino	male	white	Alive	1942	23164	not reported	not reported	9861-03-01	Acute myeloid leukemia, NOS	no	No	not reported	Bone marrow	No	Bone marrow	not reported	Pharmaceutical Therapy, NOS
TCGA-AB-2948	67	male	580	Dead	not reported	ebf4703c-7517-492f-8ea3-134e798ac820	67	not hispanic or latino	male	white	Dead	1940	24714	not reported	not reported	9861-03-01	Acute myeloid leukemia, NOS	no	Yes	not reported	Bone marrow	No	Bone marrow	not reported	Radiation Therapy, NOS
TCGA-AB-2948	67	male	580	Dead	not reported	ebf4703c-7517-492f-8ea3-134e798ac820	67	not hispanic or latino	male	white	Dead	1940	24714	not reported	not reported	9861-03-01	Acute myeloid leukemia, NOS	no	Yes	not reported	Bone marrow	No	Bone marrow	not reported	Pharmaceutical Therapy, NOS
TCGA-AB-2850	72	female	61	Dead	not reported	ece0c0d5-c1aa-44eb-9fe3-9c3ae50cfaa6	72	not hispanic or latino	female	black or african american	Dead	1931	26298	not reported	not reported	9861-03-01	Acute myeloid leukemia, NOS	no	No	not reported	Bone marrow	No	Bone marrow	not reported	Pharmaceutical Therapy, NOS
TCGA-AB-2850	72	female	61	Dead	not reported	ece0c0d5-c1aa-44eb-9fe3-9c3ae50cfaa6	72	not hispanic or latino	female	black or african american	Dead	1931	26298	not reported	not reported	9861-03-01	Acute myeloid leukemia, NOS	no	No	not reported	Bone marrow	No	Bone marrow	not reported	Radiation Therapy, NOS
TCGA-AB-2808	23	male	2861	Alive	not reported	eefba73e-bf2c-4cac-bd29-8ab3d392aa5b	23	not hispanic or latino	male	white	Alive	1979	8521	not reported	not reported	9861-03-01	Acute myeloid leukemia, NOS	no	No	not reported	Bone marrow	No	Bone marrow	not reported	Radiation Therapy, NOS
TCGA-AB-2808	23	male	2861	Alive	not reported	eefba73e-bf2c-4cac-bd29-8ab3d392aa5b	23	not hispanic or latino	male	white	Alive	1979	8521	not reported	not reported	9861-03-01	Acute myeloid leukemia, NOS	no	No	not reported	Bone marrow	No	Bone marrow	not reported	Pharmaceutical Therapy, NOS
TCGA-AB-2843	77	male	215	Dead	not reported	ef009667-aaaf-4138-a170-e446012e0930	77	not hispanic or latino	male	white	Dead	1927	28275	not reported	not reported	9861-03-01	Acute myeloid leukemia, NOS	no	No	not reported	Bone marrow	No	Bone marrow	not reported	Radiation Therapy, NOS
TCGA-AB-2843	77	male	215	Dead	not reported	ef009667-aaaf-4138-a170-e446012e0930	77	not hispanic or latino	male	white	Dead	1927	28275	not reported	not reported	9861-03-01	Acute myeloid leukemia, NOS	no	No	not reported	Bone marrow	No	Bone marrow	not reported	Pharmaceutical Therapy, NOS
TCGA-AB-2818	62	female	303	Dead	not reported	ef853801-83be-4011-ba4d-6e2fe7153b05	62	not hispanic or latino	female	asian	Dead	1940	22707	not reported	not reported	9861-03-01	Acute myeloid leukemia, NOS	no	No	not reported	Bone marrow	No	Bone marrow	not reported	Radiation Therapy, NOS
TCGA-AB-2818	62	female	303	Dead	not reported	ef853801-83be-4011-ba4d-6e2fe7153b05	62	not hispanic or latino	female	asian	Dead	1940	22707	not reported	not reported	9861-03-01	Acute myeloid leukemia, NOS	no	No	not reported	Bone marrow	No	Bone marrow	not reported	Pharmaceutical Therapy, NOS
TCGA-AB-2927	88	female	90	Dead	not reported	f3a80377-1d76-4754-8018-45cf49937cb8	88	not hispanic or latino	female	white	Dead	1921	32326	not reported	not reported	9861-03-01	Acute myeloid leukemia, NOS	no	No	not reported	Bone marrow	No	Bone marrow	not reported	Radiation Therapy, NOS
TCGA-AB-2927	88	female	90	Dead	not reported	f3a80377-1d76-4754-8018-45cf49937cb8	88	not hispanic or latino	female	white	Dead	1921	32326	not reported	not reported	9861-03-01	Acute myeloid leukemia, NOS	no	No	not reported	Bone marrow	No	Bone marrow	not reported	Pharmaceutical Therapy, NOS
TCGA-AB-2892	42	female	943	Alive	not reported	f3c7fc84-3df8-4ff7-a378-26ec5d9e08a5	42	not hispanic or latino	female	white	Alive	1964	15614	not reported	not reported	9861-03-01	Acute myeloid leukemia, NOS	no	No	not reported	Bone marrow	No	Bone marrow	not reported	Pharmaceutical Therapy, NOS
TCGA-AB-2892	42	female	943	Alive	not reported	f3c7fc84-3df8-4ff7-a378-26ec5d9e08a5	42	not hispanic or latino	female	white	Alive	1964	15614	not reported	not reported	9861-03-01	Acute myeloid leukemia, NOS	no	No	not reported	Bone marrow	No	Bone marrow	not reported	Radiation Therapy, NOS
TCGA-AB-2866	67	male	153	Dead	not reported	f58f22e9-76b0-441f-951f-6bc795f2b7bc	67	not hispanic or latino	male	white	Dead	1938	24684	not reported	not reported	9861-03-01	Acute myeloid leukemia, NOS	no	No	not reported	Bone marrow	No	Bone marrow	not reported	Radiation Therapy, NOS
TCGA-AB-2866	67	male	153	Dead	not reported	f58f22e9-76b0-441f-951f-6bc795f2b7bc	67	not hispanic or latino	male	white	Dead	1938	24684	not reported	not reported	9861-03-01	Acute myeloid leukemia, NOS	no	No	not reported	Bone marrow	No	Bone marrow	not reported	Pharmaceutical Therapy, NOS
TCGA-AB-2917	41	female	1216	Alive	not reported	f6810357-a598-4a39-8cbd-067795b8d860	41	not hispanic or latino	female	white	Alive	1965	15128	not reported	not reported	9861-03-01	Acute myeloid leukemia, NOS	no	No	not reported	Bone marrow	No	Bone marrow	not reported	Pharmaceutical Therapy, NOS
TCGA-AB-2917	41	female	1216	Alive	not reported	f6810357-a598-4a39-8cbd-067795b8d860	41	not hispanic or latino	female	white	Alive	1965	15128	not reported	not reported	9861-03-01	Acute myeloid leukemia, NOS	no	No	not reported	Bone marrow	No	Bone marrow	not reported	Radiation Therapy, NOS
TCGA-AB-2821	64	male	822	Dead	not reported	f6f9ed0d-2b3c-45b7-b214-853b5a207bac	64	not hispanic or latino	male	white	Dead	1941	23527	not reported	not reported	9861-03-01	Acute myeloid leukemia, NOS	no	No	not reported	Bone marrow	No	Bone marrow	not reported	Radiation Therapy, NOS
TCGA-AB-2821	64	male	822	Dead	not reported	f6f9ed0d-2b3c-45b7-b214-853b5a207bac	64	not hispanic or latino	male	white	Dead	1941	23527	not reported	not reported	9861-03-01	Acute myeloid leukemia, NOS	no	No	not reported	Bone marrow	No	Bone marrow	not reported	Pharmaceutical Therapy, NOS
TCGA-AB-2929	71	female	123	Dead	not reported	f81ce06d-8ace-4f19-aaf8-75a4219a5a60	71	not hispanic or latino	female	white	Dead	1936	26054	not reported	not reported	9861-03-01	Acute myeloid leukemia, NOS	yes	No	not reported	Bone marrow	Not Reported	Bone marrow	not reported	Radiation Therapy, NOS
TCGA-AB-2929	71	female	123	Dead	not reported	f81ce06d-8ace-4f19-aaf8-75a4219a5a60	71	not hispanic or latino	female	white	Dead	1936	26054	not reported	not reported	9861-03-01	Acute myeloid leukemia, NOS	yes	No	not reported	Bone marrow	Not Reported	Bone marrow	not reported	Pharmaceutical Therapy, NOS
TCGA-AB-2977	71	female	31	Dead	not reported	f95063bc-a640-4980-99a7-84645902daf4	71	not hispanic or latino	female	white	Dead	1937	26053	not reported	not reported	9861-03-01	Acute myeloid leukemia, NOS	no	No	not reported	Bone marrow	No	Bone marrow	not reported	Radiation Therapy, NOS
TCGA-AB-2977	71	female	31	Dead	not reported	f95063bc-a640-4980-99a7-84645902daf4	71	not hispanic or latino	female	white	Dead	1937	26053	not reported	not reported	9861-03-01	Acute myeloid leukemia, NOS	no	No	not reported	Bone marrow	No	Bone marrow	not reported	Pharmaceutical Therapy, NOS
TCGA-AB-2803	61	female	792	Dead	not reported	fb4c9803-3690-4f6a-9402-72a4f36d64d1	61	not hispanic or latino	female	white	Dead	1940	22584	not reported	not reported	9861-03-01	Acute myeloid leukemia, NOS	no	No	not reported	Bone marrow	No	Bone marrow	not reported	Pharmaceutical Therapy, NOS
TCGA-AB-2803	61	female	792	Dead	not reported	fb4c9803-3690-4f6a-9402-72a4f36d64d1	61	not hispanic or latino	female	white	Dead	1940	22584	not reported	not reported	9861-03-01	Acute myeloid leukemia, NOS	no	No	not reported	Bone marrow	No	Bone marrow	not reported	Radiation Therapy, NOS
TCGA-AB-2828	55	male	2284	Alive	not reported	fc4ae4f8-f66b-4137-9821-e579b339cbf6	55	not hispanic or latino	male	white	Alive	1948	20393	not reported	not reported	9861-03-01	Acute myeloid leukemia, NOS	no	No	not reported	Bone marrow	No	Bone marrow	not reported	Pharmaceutical Therapy, NOS
TCGA-AB-2828	55	male	2284	Alive	not reported	fc4ae4f8-f66b-4137-9821-e579b339cbf6	55	not hispanic or latino	male	white	Alive	1948	20393	not reported	not reported	9861-03-01	Acute myeloid leukemia, NOS	no	No	not reported	Bone marrow	No	Bone marrow	not reported	Radiation Therapy, NOS
TCGA-AB-2938	76	male	304	Dead	not reported	fcc2192a-1f54-49c5-b3e6-e9bd8025df67	76	not hispanic or latino	male	white	Dead	1929	27881	not reported	not reported	9861-03-01	Acute myeloid leukemia, NOS	no	No	not reported	Bone marrow	No	Bone marrow	not reported	Radiation Therapy, NOS
TCGA-AB-2938	76	male	304	Dead	not reported	fcc2192a-1f54-49c5-b3e6-e9bd8025df67	76	not hispanic or latino	male	white	Dead	1929	27881	not reported	not reported	9861-03-01	Acute myeloid leukemia, NOS	no	No	not reported	Bone marrow	No	Bone marrow	not reported	Pharmaceutical Therapy, NOS
TCGA-AB-2947	52	male	31	Alive	not reported	fef46ade-e2a8-430e-9e6b-65da64baf266	52	not hispanic or latino	male	white	Alive	1957	19146	not reported	not reported	9861-03-01	Acute myeloid leukemia, NOS	no	Yes	not reported	Bone marrow	No	Bone marrow	not reported	Radiation Therapy, NOS
TCGA-AB-2947	52	male	31	Alive	not reported	fef46ade-e2a8-430e-9e6b-65da64baf266	52	not hispanic or latino	male	white	Alive	1957	19146	not reported	not reported	9861-03-01	Acute myeloid leukemia, NOS	no	Yes	not reported	Bone marrow	No	Bone marrow	not reported	Pharmaceutical Therapy, NOS
TCGA-AB-2974	67	female	92	Dead	not reported	ff7839bb-176e-4483-ac6e-7fae9f6e2e54	67	not hispanic or latino	female	white	Dead	1940	24715	not reported	not reported	9861-03-01	Acute myeloid leukemia, NOS	yes	Yes	not reported	Bone marrow	Not Reported	Bone marrow	not reported	Radiation Therapy, NOS
TCGA-AB-2974	67	female	92	Dead	not reported	ff7839bb-176e-4483-ac6e-7fae9f6e2e54	67	not hispanic or latino	female	white	Dead	1940	24715	not reported	not reported	9861-03-01	Acute myeloid leukemia, NOS	yes	Yes	not reported	Bone marrow	Not Reported	Bone marrow	not reported	Pharmaceutical Therapy, NOS
TCGA-AB-2884	44	female	731	Dead	not reported	ffc73551-55e9-4bbb-bd15-76088551964b	44	not hispanic or latino	female	white	Dead	1964	16285	not reported	not reported	9861-03-01	Acute myeloid leukemia, NOS	no	Yes	not reported	Bone marrow	No	Bone marrow	not reported	Radiation Therapy, NOS
TCGA-AB-2884	44	female	731	Dead	not reported	ffc73551-55e9-4bbb-bd15-76088551964b	44	not hispanic or latino	female	white	Dead	1964	16285	not reported	not reported	9861-03-01	Acute myeloid leukemia, NOS	no	Yes	not reported	Bone marrow	No	Bone marrow	not reported	Pharmaceutical Therapy, NOS
TCGA-AB-2875	43	male	212	Alive	not reported	ffc915b8-cacd-4974-a040-ee496f0efc0e	43	not hispanic or latino	male	white	Alive	1966	16010	not reported	not reported	9861-03-01	Acute myeloid leukemia, NOS	no	No	not reported	Bone marrow	No	Bone marrow	not reported	Pharmaceutical Therapy, NOS
TCGA-AB-2875	43	male	212	Alive	not reported	ffc915b8-cacd-4974-a040-ee496f0efc0e	43	not hispanic or latino	male	white	Alive	1966	16010	not reported	not reported	9861-03-01	Acute myeloid leukemia, NOS	no	No	not reported	Bone marrow	No	Bone marrow	not reported	Radiation Therapy, NOS
TCGA-AB-2881	48	female	393	Alive	not reported	fff35c80-88cd-4923-80c1-0273ba5bed0f	48	not hispanic or latino	female	white	Alive	1961	17808	not reported	not reported	9861-03-01	Acute myeloid leukemia, NOS	no	No	not reported	Bone marrow	No	Bone marrow	not reported	Radiation Therapy, NOS
TCGA-AB-2881	48	female	393	Alive	not reported	fff35c80-88cd-4923-80c1-0273ba5bed0f	48	not hispanic or latino	female	white	Alive	1961	17808	not reported	not reported	9861-03-01	Acute myeloid leukemia, NOS	no	No	not reported	Bone marrow	No	Bone marrow	not reported	Pharmaceutical Therapy, NOS
TCGA-AB-2901	27	male	59	Alive	not reported	008ddf20-f7fb-4673-b2ed-b5d5212fbf09	27	not hispanic or latino	male	black or african american	Alive	1982	10046	not reported	not reported	9861-03-01	Acute myeloid leukemia, NOS	no	Yes	not reported	Bone marrow	No	Bone marrow	not reported	Radiation Therapy, NOS
TCGA-AB-2901	27	male	59	Alive	not reported	008ddf20-f7fb-4673-b2ed-b5d5212fbf09	27	not hispanic or latino	male	black or african american	Alive	1982	10046	not reported	not reported	9861-03-01	Acute myeloid leukemia, NOS	no	Yes	not reported	Bone marrow	No	Bone marrow	not reported	Pharmaceutical Therapy, NOS
TCGA-AB-2846	57	female	1402	Dead	not reported	02634746-93b2-4cc4-9912-4a6d0bcd2e15	57	not hispanic or latino	female	white	Dead	1948	20910	not reported	not reported	9861-03-01	Acute myeloid leukemia, NOS	no	No	not reported	Bone marrow	No	Bone marrow	not reported	Radiation Therapy, NOS
TCGA-AB-2846	57	female	1402	Dead	not reported	02634746-93b2-4cc4-9912-4a6d0bcd2e15	57	not hispanic or latino	female	white	Dead	1948	20910	not reported	not reported	9861-03-01	Acute myeloid leukemia, NOS	no	No	not reported	Bone marrow	No	Bone marrow	not reported	Pharmaceutical Therapy, NOS
TCGA-AB-2842	65	male	0	Dead	not reported	02e4f2da-9977-4251-81da-9e9f3a2310de	65	not hispanic or latino	male	white	Dead	1939	23741	not reported	not reported	9861-03-01	Acute myeloid leukemia, NOS	no	No	not reported	Bone marrow	No	Bone marrow	not reported	Pharmaceutical Therapy, NOS
TCGA-AB-2842	65	male	0	Dead	not reported	02e4f2da-9977-4251-81da-9e9f3a2310de	65	not hispanic or latino	male	white	Dead	1939	23741	not reported	not reported	9861-03-01	Acute myeloid leukemia, NOS	no	No	not reported	Bone marrow	No	Bone marrow	not reported	Radiation Therapy, NOS
TCGA-AB-2911	51	female	1186	Alive	not reported	036b18ea-3cf7-4f3e-a84c-c6aea5e4fcd7	51	not hispanic or latino	female	black or african american	Alive	1955	18689	not reported	not reported	9861-03-01	Acute myeloid leukemia, NOS	no	Yes	not reported	Bone marrow	No	Bone marrow	not reported	Pharmaceutical Therapy, NOS
TCGA-AB-2911	51	female	1186	Alive	not reported	036b18ea-3cf7-4f3e-a84c-c6aea5e4fcd7	51	not hispanic or latino	female	black or african american	Alive	1955	18689	not reported	not reported	9861-03-01	Acute myeloid leukemia, NOS	no	Yes	not reported	Bone marrow	No	Bone marrow	not reported	Radiation Therapy, NOS
TCGA-AB-2965	60	male	335	Dead	not reported	05924106-07f6-44ca-ba15-7452b8a657e4	60	not hispanic or latino	male	white	Dead	1946	22006	not reported	not reported	9861-03-01	Acute myeloid leukemia, NOS	no	Yes	not reported	Bone marrow	No	Bone marrow	not reported	Pharmaceutical Therapy, NOS
TCGA-AB-2965	60	male	335	Dead	not reported	05924106-07f6-44ca-ba15-7452b8a657e4	60	not hispanic or latino	male	white	Dead	1946	22006	not reported	not reported	9861-03-01	Acute myeloid leukemia, NOS	no	Yes	not reported	Bone marrow	No	Bone marrow	not reported	Radiation Therapy, NOS
TCGA-AB-2922	83	male	0	Dead	not reported	0622830d-cf64-4e62-9c7d-9919088d13c4	83	not hispanic or latino	male	white	Dead	1925	30438	not reported	not reported	9861-03-01	Acute myeloid leukemia, NOS	no	Yes	not reported	Bone marrow	No	Bone marrow	not reported	Pharmaceutical Therapy, NOS
TCGA-AB-2922	83	male	0	Dead	not reported	0622830d-cf64-4e62-9c7d-9919088d13c4	83	not hispanic or latino	male	white	Dead	1925	30438	not reported	not reported	9861-03-01	Acute myeloid leukemia, NOS	no	Yes	not reported	Bone marrow	No	Bone marrow	not reported	Radiation Therapy, NOS
TCGA-AB-2946	41	male	'--	Alive	not reported	06d713a5-61fe-450b-bb81-721ab8aa0013	41	not hispanic or latino	male	white	Alive	1969	15156	not reported	not reported	9861-03-01	Acute myeloid leukemia, NOS	no	Yes	not reported	Bone marrow	No	Bone marrow	not reported	Radiation Therapy, NOS
TCGA-AB-2946	41	male	'--	Alive	not reported	06d713a5-61fe-450b-bb81-721ab8aa0013	41	not hispanic or latino	male	white	Alive	1969	15156	not reported	not reported	9861-03-01	Acute myeloid leukemia, NOS	no	Yes	not reported	Bone marrow	No	Bone marrow	not reported	Pharmaceutical Therapy, NOS
TCGA-AB-2983	45	male	335	Dead	not reported	082ca353-a5ae-421f-ae58-098257a1425f	45	not hispanic or latino	male	white	Dead	1961	16589	not reported	not reported	9861-03-01	Acute myeloid leukemia, NOS	no	No	not reported	Bone marrow	No	Bone marrow	not reported	Radiation Therapy, NOS
TCGA-AB-2983	45	male	335	Dead	not reported	082ca353-a5ae-421f-ae58-098257a1425f	45	not hispanic or latino	male	white	Dead	1961	16589	not reported	not reported	9861-03-01	Acute myeloid leukemia, NOS	no	No	not reported	Bone marrow	No	Bone marrow	not reported	Pharmaceutical Therapy, NOS
TCGA-AB-2970	34	female	305	Dead	not reported	088c2e4e-fc4e-4252-84ed-e3ca2c401958	34	not hispanic or latino	female	white	Dead	1973	12569	not reported	not reported	9861-03-01	Acute myeloid leukemia, NOS	yes	No	not reported	Bone marrow	Not Reported	Bone marrow	not reported	Pharmaceutical Therapy, NOS
TCGA-AB-2970	34	female	305	Dead	not reported	088c2e4e-fc4e-4252-84ed-e3ca2c401958	34	not hispanic or latino	female	white	Dead	1973	12569	not reported	not reported	9861-03-01	Acute myeloid leukemia, NOS	yes	No	not reported	Bone marrow	Not Reported	Bone marrow	not reported	Radiation Therapy, NOS
TCGA-AB-2954	55	female	1492	Alive	not reported	0957ffd1-d7d2-465d-8ba1-37ae0ce15734	55	not hispanic or latino	female	white	Alive	1951	20211	not reported	not reported	9861-03-01	Acute myeloid leukemia, NOS	no	No	not reported	Bone marrow	No	Bone marrow	not reported	Pharmaceutical Therapy, NOS
TCGA-AB-2954	55	female	1492	Alive	not reported	0957ffd1-d7d2-465d-8ba1-37ae0ce15734	55	not hispanic or latino	female	white	Alive	1951	20211	not reported	not reported	9861-03-01	Acute myeloid leukemia, NOS	no	No	not reported	Bone marrow	No	Bone marrow	not reported	Radiation Therapy, NOS
TCGA-AB-2944	48	male	'--	Dead	not reported	0fc33d1f-3cee-4481-b7a2-15b53ff85083	48	not hispanic or latino	male	white	Dead	1962	17622	not reported	not reported	9861-03-01	Acute myeloid leukemia, NOS	no	Yes	not reported	Bone marrow	No	Bone marrow	not reported	Radiation Therapy, NOS
TCGA-AB-2944	48	male	'--	Dead	not reported	0fc33d1f-3cee-4481-b7a2-15b53ff85083	48	not hispanic or latino	male	white	Dead	1962	17622	not reported	not reported	9861-03-01	Acute myeloid leukemia, NOS	no	Yes	not reported	Bone marrow	No	Bone marrow	not reported	Pharmaceutical Therapy, NOS
TCGA-AB-2812	25	female	366	Dead	not reported	11ed5289-050e-434a-a24e-79854b0d9dcc	25	not hispanic or latino	female	black or african american	Dead	1979	9253	not reported	not reported	9861-03-01	Acute myeloid leukemia, NOS	no	Yes	not reported	Bone marrow	No	Bone marrow	not reported	Pharmaceutical Therapy, NOS
TCGA-AB-2812	25	female	366	Dead	not reported	11ed5289-050e-434a-a24e-79854b0d9dcc	25	not hispanic or latino	female	black or african american	Dead	1979	9253	not reported	not reported	9861-03-01	Acute myeloid leukemia, NOS	no	Yes	not reported	Bone marrow	No	Bone marrow	not reported	Radiation Therapy, NOS
TCGA-AB-2827	33	male	273	Dead	not reported	12677872-92fb-44ff-93b9-25a93fc3b188	33	not hispanic or latino	male	white	Dead	1970	12237	not reported	not reported	9861-03-01	Acute myeloid leukemia, NOS	no	No	not reported	Bone marrow	No	Bone marrow	not reported	Pharmaceutical Therapy, NOS
TCGA-AB-2827	33	male	273	Dead	not reported	12677872-92fb-44ff-93b9-25a93fc3b188	33	not hispanic or latino	male	white	Dead	1970	12237	not reported	not reported	9861-03-01	Acute myeloid leukemia, NOS	no	No	not reported	Bone marrow	No	Bone marrow	not reported	Radiation Therapy, NOS
TCGA-AB-2895	41	female	153	Dead	not reported	137dfe0a-2a2b-423c-9a8a-78233b6ead74	41	not hispanic or latino	female	white	Dead	1968	15310	not reported	not reported	9861-03-01	Acute myeloid leukemia, NOS	no	Yes	not reported	Bone marrow	No	Bone marrow	not reported	Pharmaceutical Therapy, NOS
TCGA-AB-2895	41	female	153	Dead	not reported	137dfe0a-2a2b-423c-9a8a-78233b6ead74	41	not hispanic or latino	female	white	Dead	1968	15310	not reported	not reported	9861-03-01	Acute myeloid leukemia, NOS	no	Yes	not reported	Bone marrow	No	Bone marrow	not reported	Radiation Therapy, NOS
TCGA-AB-2920	44	male	366	Dead	not reported	153bc9ff-39c9-4890-a085-a46c530a7e97	44	not hispanic or latino	male	white	Dead	1963	16071	not reported	not reported	9861-03-01	Acute myeloid leukemia, NOS	no	No	not reported	Bone marrow	No	Bone marrow	not reported	Pharmaceutical Therapy, NOS
TCGA-AB-2920	44	male	366	Dead	not reported	153bc9ff-39c9-4890-a085-a46c530a7e97	44	not hispanic or latino	male	white	Dead	1963	16071	not reported	not reported	9861-03-01	Acute myeloid leukemia, NOS	no	No	not reported	Bone marrow	No	Bone marrow	not reported	Radiation Therapy, NOS
TCGA-AB-2822	65	male	973	Dead	not reported	15b2be7d-bd75-4236-b896-2ef25edd14b8	65	not hispanic or latino	male	white	Dead	1938	24017	not reported	not reported	9861-03-01	Acute myeloid leukemia, NOS	no	No	not reported	Bone marrow	No	Bone marrow	not reported	Pharmaceutical Therapy, NOS
TCGA-AB-2822	65	male	973	Dead	not reported	15b2be7d-bd75-4236-b896-2ef25edd14b8	65	not hispanic or latino	male	white	Dead	1938	24017	not reported	not reported	9861-03-01	Acute myeloid leukemia, NOS	no	No	not reported	Bone marrow	No	Bone marrow	not reported	Radiation Therapy, NOS
TCGA-AB-2912	63	male	274	Dead	not reported	196d4b0c-a4ec-4915-b706-ada86ab483ae	63	not hispanic or latino	male	white	Dead	1944	23345	not reported	not reported	9861-03-01	Acute myeloid leukemia, NOS	no	Yes	not reported	Bone marrow	No	Bone marrow	not reported	Radiation Therapy, NOS
TCGA-AB-2912	63	male	274	Dead	not reported	196d4b0c-a4ec-4915-b706-ada86ab483ae	63	not hispanic or latino	male	white	Dead	1944	23345	not reported	not reported	9861-03-01	Acute myeloid leukemia, NOS	no	Yes	not reported	Bone marrow	No	Bone marrow	not reported	Pharmaceutical Therapy, NOS
TCGA-AB-2915	73	female	0	Dead	not reported	1a93dd15-f404-484c-b67c-98169d5522c7	73	not hispanic or latino	female	white	Dead	1936	26968	not reported	not reported	9861-03-01	Acute myeloid leukemia, NOS	no	No	not reported	Bone marrow	No	Bone marrow	not reported	Pharmaceutical Therapy, NOS
TCGA-AB-2915	73	female	0	Dead	not reported	1a93dd15-f404-484c-b67c-98169d5522c7	73	not hispanic or latino	female	white	Dead	1936	26968	not reported	not reported	9861-03-01	Acute myeloid leukemia, NOS	no	No	not reported	Bone marrow	No	Bone marrow	not reported	Radiation Therapy, NOS
TCGA-AB-2964	58	female	1277	Alive	not reported	1c9b389c-4740-449c-a10e-a840e8531e7b	58	not hispanic or latino	female	white	Alive	1948	21184	not reported	not reported	9861-03-01	Acute myeloid leukemia, NOS	no	No	not reported	Bone marrow	No	Bone marrow	not reported	Pharmaceutical Therapy, NOS
TCGA-AB-2964	58	female	1277	Alive	not reported	1c9b389c-4740-449c-a10e-a840e8531e7b	58	not hispanic or latino	female	white	Alive	1948	21184	not reported	not reported	9861-03-01	Acute myeloid leukemia, NOS	no	No	not reported	Bone marrow	No	Bone marrow	not reported	Radiation Therapy, NOS
TCGA-AB-2885	71	male	214	Dead	not reported	1d9e9adc-734a-47a3-ad00-b3050770ba37	71	not hispanic or latino	male	white	Dead	1938	26176	not reported	not reported	9861-03-01	Acute myeloid leukemia, NOS	no	No	not reported	Bone marrow	No	Bone marrow	not reported	Radiation Therapy, NOS
TCGA-AB-2885	71	male	214	Dead	not reported	1d9e9adc-734a-47a3-ad00-b3050770ba37	71	not hispanic or latino	male	white	Dead	1938	26176	not reported	not reported	9861-03-01	Acute myeloid leukemia, NOS	no	No	not reported	Bone marrow	No	Bone marrow	not reported	Pharmaceutical Therapy, NOS
TCGA-AB-2933	58	male	122	Dead	not reported	21bd7197-2504-4710-8c13-a9da9f71b0d5	58	not hispanic or latino	male	white	Dead	1949	21396	not reported	not reported	9861-03-01	Acute myeloid leukemia, NOS	no	No	not reported	Bone marrow	No	Bone marrow	not reported	Pharmaceutical Therapy, NOS
TCGA-AB-2933	58	male	122	Dead	not reported	21bd7197-2504-4710-8c13-a9da9f71b0d5	58	not hispanic or latino	male	white	Dead	1949	21396	not reported	not reported	9861-03-01	Acute myeloid leukemia, NOS	no	No	not reported	Bone marrow	No	Bone marrow	not reported	Radiation Therapy, NOS
TCGA-AB-2873	51	female	273	Alive	not reported	2216fd35-fea8-4d0c-9673-fbe2146fb40c	51	not hispanic or latino	female	white	Alive	1958	18689	not reported	not reported	9861-03-01	Acute myeloid leukemia, NOS	no	Yes	not reported	Bone marrow	No	Bone marrow	not reported	Radiation Therapy, NOS
TCGA-AB-2873	51	female	273	Alive	not reported	2216fd35-fea8-4d0c-9673-fbe2146fb40c	51	not hispanic or latino	female	white	Alive	1958	18689	not reported	not reported	9861-03-01	Acute myeloid leukemia, NOS	no	Yes	not reported	Bone marrow	No	Bone marrow	not reported	Pharmaceutical Therapy, NOS
TCGA-AB-2986	31	female	212	Dead	not reported	233400c5-6a47-40e2-bf2a-8b7fc9df462b	31	not hispanic or latino	female	white	Dead	1977	11596	not reported	not reported	9861-03-01	Acute myeloid leukemia, NOS	no	No	not reported	Bone marrow	No	Bone marrow	not reported	Radiation Therapy, NOS
TCGA-AB-2986	31	female	212	Dead	not reported	233400c5-6a47-40e2-bf2a-8b7fc9df462b	31	not hispanic or latino	female	white	Dead	1977	11596	not reported	not reported	9861-03-01	Acute myeloid leukemia, NOS	no	No	not reported	Bone marrow	No	Bone marrow	not reported	Pharmaceutical Therapy, NOS
TCGA-AB-2826	64	female	731	Dead	not reported	23e96996-f438-4e81-b3b0-d12a0c046fcd	64	not hispanic or latino	female	white	Dead	1938	23468	not reported	not reported	9861-03-01	Acute myeloid leukemia, NOS	no	Yes	not reported	Bone marrow	No	Bone marrow	not reported	Radiation Therapy, NOS
TCGA-AB-2826	64	female	731	Dead	not reported	23e96996-f438-4e81-b3b0-d12a0c046fcd	64	not hispanic or latino	female	white	Dead	1938	23468	not reported	not reported	9861-03-01	Acute myeloid leukemia, NOS	no	Yes	not reported	Bone marrow	No	Bone marrow	not reported	Pharmaceutical Therapy, NOS
TCGA-AB-2924	59	male	90	Alive	not reported	27bb612c-a74a-4088-b0ea-1dbe28e7a725	59	not hispanic or latino	male	white	Alive	1950	21825	not reported	not reported	9861-03-01	Acute myeloid leukemia, NOS	no	No	not reported	Bone marrow	No	Bone marrow	not reported	Pharmaceutical Therapy, NOS
TCGA-AB-2924	59	male	90	Alive	not reported	27bb612c-a74a-4088-b0ea-1dbe28e7a725	59	not hispanic or latino	male	white	Alive	1950	21825	not reported	not reported	9861-03-01	Acute myeloid leukemia, NOS	no	No	not reported	Bone marrow	No	Bone marrow	not reported	Radiation Therapy, NOS
TCGA-AB-2991	40	female	1826	Alive	not reported	28bb21f0-2851-4b7e-9f8a-6d0a016318e2	40	not hispanic or latino	female	white	Alive	1964	14885	not reported	not reported	9861-03-01	Acute myeloid leukemia, NOS	no	No	not reported	Bone marrow	No	Bone marrow	not reported	Pharmaceutical Therapy, NOS
TCGA-AB-2991	40	female	1826	Alive	not reported	28bb21f0-2851-4b7e-9f8a-6d0a016318e2	40	not hispanic or latino	female	white	Alive	1964	14885	not reported	not reported	9861-03-01	Acute myeloid leukemia, NOS	no	No	not reported	Bone marrow	No	Bone marrow	not reported	Radiation Therapy, NOS
TCGA-AB-2985	81	female	273	Dead	not reported	2ca0c154-c4fb-4b6d-845f-f2a5a4cc2416	81	not hispanic or latino	female	white	Dead	1927	29890	not reported	not reported	9861-03-01	Acute myeloid leukemia, NOS	no	Yes	not reported	Bone marrow	No	Bone marrow	not reported	Radiation Therapy, NOS
TCGA-AB-2985	81	female	273	Dead	not reported	2ca0c154-c4fb-4b6d-845f-f2a5a4cc2416	81	not hispanic or latino	female	white	Dead	1927	29890	not reported	not reported	9861-03-01	Acute myeloid leukemia, NOS	no	Yes	not reported	Bone marrow	No	Bone marrow	not reported	Pharmaceutical Therapy, NOS
TCGA-AB-2926	57	female	457	Dead	not reported	2df3d38b-5393-41e1-bd15-8dd372c111c0	57	not hispanic or latino	female	white	Dead	1951	20820	not reported	not reported	9861-03-01	Acute myeloid leukemia, NOS	no	No	not reported	Bone marrow	No	Bone marrow	not reported	Radiation Therapy, NOS
TCGA-AB-2926	57	female	457	Dead	not reported	2df3d38b-5393-41e1-bd15-8dd372c111c0	57	not hispanic or latino	female	white	Dead	1951	20820	not reported	not reported	9861-03-01	Acute myeloid leukemia, NOS	no	No	not reported	Bone marrow	No	Bone marrow	not reported	Pharmaceutical Therapy, NOS
TCGA-AB-2804	30	male	2557	Alive	not reported	2fcda6a9-813b-41b2-aae4-ca42c9986287	30	not hispanic or latino	male	white	Alive	1971	11203	not reported	not reported	9861-03-01	Acute myeloid leukemia, NOS	no	No	not reported	Bone marrow	No	Bone marrow	not reported	Radiation Therapy, NOS
TCGA-AB-2804	30	male	2557	Alive	not reported	2fcda6a9-813b-41b2-aae4-ca42c9986287	30	not hispanic or latino	male	white	Alive	1971	11203	not reported	not reported	9861-03-01	Acute myeloid leukemia, NOS	no	No	not reported	Bone marrow	No	Bone marrow	not reported	Pharmaceutical Therapy, NOS
TCGA-AB-2952	60	female	31	Dead	not reported	300fa3a7-3c42-4edc-8992-400188e762b4	60	not hispanic or latino	female	white	Dead	1947	22188	not reported	not reported	9861-03-01	Acute myeloid leukemia, NOS	no	No	not reported	Bone marrow	No	Bone marrow	not reported	Radiation Therapy, NOS
TCGA-AB-2952	60	female	31	Dead	not reported	300fa3a7-3c42-4edc-8992-400188e762b4	60	not hispanic or latino	female	white	Dead	1947	22188	not reported	not reported	9861-03-01	Acute myeloid leukemia, NOS	no	No	not reported	Bone marrow	No	Bone marrow	not reported	Pharmaceutical Therapy, NOS
TCGA-AB-2959	71	male	489	Dead	not reported	31ac4afd-8195-479a-97da-92edaa89a85e	71	not hispanic or latino	male	white	Dead	1936	26114	not reported	not reported	9861-03-01	Acute myeloid leukemia, NOS	no	No	not reported	Bone marrow	No	Bone marrow	not reported	Radiation Therapy, NOS
TCGA-AB-2959	71	male	489	Dead	not reported	31ac4afd-8195-479a-97da-92edaa89a85e	71	not hispanic or latino	male	white	Dead	1936	26114	not reported	not reported	9861-03-01	Acute myeloid leukemia, NOS	no	No	not reported	Bone marrow	No	Bone marrow	not reported	Pharmaceutical Therapy, NOS
TCGA-AB-2904	65	male	517	Dead	not reported	336a3daa-0d18-4b1d-a091-b96f864d022a	65	not hispanic or latino	male	white	Dead	1943	23833	not reported	not reported	9861-03-01	Acute myeloid leukemia, NOS	no	No	not reported	Bone marrow	No	Bone marrow	not reported	Pharmaceutical Therapy, NOS
TCGA-AB-2904	65	male	517	Dead	not reported	336a3daa-0d18-4b1d-a091-b96f864d022a	65	not hispanic or latino	male	white	Dead	1943	23833	not reported	not reported	9861-03-01	Acute myeloid leukemia, NOS	no	No	not reported	Bone marrow	No	Bone marrow	not reported	Radiation Therapy, NOS
TCGA-AB-2925	57	male	243	Dead	not reported	34631deb-9ed3-49fa-afab-baa0570237cd	57	not hispanic or latino	male	white	Dead	1950	20850	not reported	not reported	9861-03-01	Acute myeloid leukemia, NOS	no	No	not reported	Bone marrow	No	Bone marrow	not reported	Pharmaceutical Therapy, NOS
TCGA-AB-2925	57	male	243	Dead	not reported	34631deb-9ed3-49fa-afab-baa0570237cd	57	not hispanic or latino	male	white	Dead	1950	20850	not reported	not reported	9861-03-01	Acute myeloid leukemia, NOS	no	No	not reported	Bone marrow	No	Bone marrow	not reported	Radiation Therapy, NOS
TCGA-AB-2824	45	male	30	Dead	not reported	35ac682e-230a-4d90-9d95-c86216782b63	45	not hispanic or latino	male	white	Dead	1959	16437	not reported	not reported	9861-03-01	Acute myeloid leukemia, NOS	no	No	not reported	Bone marrow	No	Bone marrow	not reported	Radiation Therapy, NOS
TCGA-AB-2824	45	male	30	Dead	not reported	35ac682e-230a-4d90-9d95-c86216782b63	45	not hispanic or latino	male	white	Dead	1959	16437	not reported	not reported	9861-03-01	Acute myeloid leukemia, NOS	no	No	not reported	Bone marrow	No	Bone marrow	not reported	Pharmaceutical Therapy, NOS
TCGA-AB-2865	75	male	61	Dead	not reported	380a053f-03e4-4773-9e59-5e0af8edd9a5	75	not hispanic or latino	male	white	Dead	1930	27486	not reported	not reported	9861-03-01	Acute myeloid leukemia, NOS	no	No	not reported	Bone marrow	No	Bone marrow	not reported	Pharmaceutical Therapy, NOS
TCGA-AB-2865	75	male	61	Dead	not reported	380a053f-03e4-4773-9e59-5e0af8edd9a5	75	not hispanic or latino	male	white	Dead	1930	27486	not reported	not reported	9861-03-01	Acute myeloid leukemia, NOS	no	No	not reported	Bone marrow	No	Bone marrow	not reported	Radiation Therapy, NOS
TCGA-AB-3012	53	male	1887	Alive	not reported	3997c824-8b85-4e1d-b4b1-d32c26155296	53	not hispanic or latino	male	white	Alive	1951	19543	not reported	not reported	9861-03-01	Acute myeloid leukemia, NOS	no	No	not reported	Bone marrow	No	Bone marrow	not reported	Pharmaceutical Therapy, NOS
TCGA-AB-3012	53	male	1887	Alive	not reported	3997c824-8b85-4e1d-b4b1-d32c26155296	53	not hispanic or latino	male	white	Alive	1951	19543	not reported	not reported	9861-03-01	Acute myeloid leukemia, NOS	no	No	not reported	Bone marrow	No	Bone marrow	not reported	Radiation Therapy, NOS
TCGA-AB-2890	69	male	0	Dead	not reported	3c25d91d-0e1b-46db-a842-06275c5db258	69	not hispanic or latino	male	white	Dead	1940	25234	not reported	not reported	9861-03-01	Acute myeloid leukemia, NOS	no	No	not reported	Bone marrow	No	Bone marrow	not reported	Radiation Therapy, NOS
TCGA-AB-2890	69	male	0	Dead	not reported	3c25d91d-0e1b-46db-a842-06275c5db258	69	not hispanic or latino	male	white	Dead	1940	25234	not reported	not reported	9861-03-01	Acute myeloid leukemia, NOS	no	No	not reported	Bone marrow	No	Bone marrow	not reported	Pharmaceutical Therapy, NOS
TCGA-AB-2844	63	male	122	Dead	not reported	3e698caf-4d86-43f5-b657-5f4cef64fc5f	63	not hispanic or latino	male	white	Dead	1942	23254	not reported	not reported	9861-03-01	Acute myeloid leukemia, NOS	no	No	not reported	Bone marrow	No	Bone marrow	not reported	Radiation Therapy, NOS
TCGA-AB-2844	63	male	122	Dead	not reported	3e698caf-4d86-43f5-b657-5f4cef64fc5f	63	not hispanic or latino	male	white	Dead	1942	23254	not reported	not reported	9861-03-01	Acute myeloid leukemia, NOS	no	No	not reported	Bone marrow	No	Bone marrow	not reported	Pharmaceutical Therapy, NOS
TCGA-AB-2863	63	male	31	Dead	not reported	3f67b6bc-8886-459a-be73-d702f977a8ba	63	not hispanic or latino	male	white	Dead	1940	23132	not reported	not reported	9861-03-01	Acute myeloid leukemia, NOS	no	No	not reported	Bone marrow	No	Bone marrow	not reported	Pharmaceutical Therapy, NOS
TCGA-AB-2863	63	male	31	Dead	not reported	3f67b6bc-8886-459a-be73-d702f977a8ba	63	not hispanic or latino	male	white	Dead	1940	23132	not reported	not reported	9861-03-01	Acute myeloid leukemia, NOS	no	No	not reported	Bone marrow	No	Bone marrow	not reported	Radiation Therapy, NOS
TCGA-AB-2941	73	male	0	Dead	not reported	404dafe8-369c-4659-a088-c85dccb7ad3b	73	not hispanic or latino	male	white	Dead	1933	26998	not reported	not reported	9861-03-01	Acute myeloid leukemia, NOS	yes	No	not reported	Bone marrow	Not Reported	Bone marrow	not reported	Radiation Therapy, NOS
TCGA-AB-2941	73	male	0	Dead	not reported	404dafe8-369c-4659-a088-c85dccb7ad3b	73	not hispanic or latino	male	white	Dead	1933	26998	not reported	not reported	9861-03-01	Acute myeloid leukemia, NOS	yes	No	not reported	Bone marrow	Not Reported	Bone marrow	not reported	Pharmaceutical Therapy, NOS
TCGA-AB-2913	61	male	1216	Alive	not reported	42e2ed30-e08b-4d24-9e83-d1c3ecbd0fb4	61	not hispanic or latino	male	white	Alive	1945	22553	not reported	not reported	9861-03-01	Acute myeloid leukemia, NOS	no	No	not reported	Bone marrow	No	Bone marrow	not reported	Radiation Therapy, NOS
TCGA-AB-2913	61	male	1216	Alive	not reported	42e2ed30-e08b-4d24-9e83-d1c3ecbd0fb4	61	not hispanic or latino	male	white	Alive	1945	22553	not reported	not reported	9861-03-01	Acute myeloid leukemia, NOS	no	No	not reported	Bone marrow	No	Bone marrow	not reported	Pharmaceutical Therapy, NOS
TCGA-AB-2831	59	male	640	Dead	not reported	457bf6de-ea0e-4588-a06f-055c808de158	59	not hispanic or latino	male	white	Dead	1945	21550	not reported	not reported	9861-03-01	Acute myeloid leukemia, NOS	no	No	not reported	Bone marrow	No	Bone marrow	not reported	Radiation Therapy, NOS
TCGA-AB-2831	59	male	640	Dead	not reported	457bf6de-ea0e-4588-a06f-055c808de158	59	not hispanic or latino	male	white	Dead	1945	21550	not reported	not reported	9861-03-01	Acute myeloid leukemia, NOS	no	No	not reported	Bone marrow	No	Bone marrow	not reported	Pharmaceutical Therapy, NOS
TCGA-AB-2889	55	male	304	Alive	not reported	46692ac0-8993-4cd3-9590-32ec9dd2c802	55	not hispanic or latino	male	white	Alive	1954	20150	not reported	not reported	9861-03-01	Acute myeloid leukemia, NOS	no	No	not reported	Bone marrow	No	Bone marrow	not reported	Radiation Therapy, NOS
TCGA-AB-2889	55	male	304	Alive	not reported	46692ac0-8993-4cd3-9590-32ec9dd2c802	55	not hispanic or latino	male	white	Alive	1954	20150	not reported	not reported	9861-03-01	Acute myeloid leukemia, NOS	no	No	not reported	Bone marrow	No	Bone marrow	not reported	Pharmaceutical Therapy, NOS
TCGA-AB-3002	68	male	1431	Dead	not reported	478f29b1-6604-4e75-a492-47c384799f44	68	not hispanic or latino	male	white	Dead	1937	25171	not reported	not reported	9861-03-01	Acute myeloid leukemia, NOS	no	No	not reported	Bone marrow	No	Bone marrow	not reported	Pharmaceutical Therapy, NOS
TCGA-AB-3002	68	male	1431	Dead	not reported	478f29b1-6604-4e75-a492-47c384799f44	68	not hispanic or latino	male	white	Dead	1937	25171	not reported	not reported	9861-03-01	Acute myeloid leukemia, NOS	no	No	not reported	Bone marrow	No	Bone marrow	not reported	Radiation Therapy, NOS
TCGA-AB-2910	61	female	0	Dead	not reported	48f730a5-26c3-4716-964e-36fa9af26966	61	not hispanic or latino	female	white	Dead	1947	22311	not reported	not reported	9861-03-01	Acute myeloid leukemia, NOS	no	Yes	not reported	Bone marrow	No	Bone marrow	not reported	Pharmaceutical Therapy, NOS
TCGA-AB-2910	61	female	0	Dead	not reported	48f730a5-26c3-4716-964e-36fa9af26966	61	not hispanic or latino	female	white	Dead	1947	22311	not reported	not reported	9861-03-01	Acute myeloid leukemia, NOS	no	Yes	not reported	Bone marrow	No	Bone marrow	not reported	Radiation Therapy, NOS
TCGA-AB-2988	67	female	30	Dead	not reported	4b8ff65f-b563-4519-b984-c7cf26b3ad73	67	not hispanic or latino	female	white	Dead	1941	24717	not reported	not reported	9861-03-01	Acute myeloid leukemia, NOS	no	No	not reported	Bone marrow	No	Bone marrow	not reported	Pharmaceutical Therapy, NOS
TCGA-AB-2988	67	female	30	Dead	not reported	4b8ff65f-b563-4519-b984-c7cf26b3ad73	67	not hispanic or latino	female	white	Dead	1941	24717	not reported	not reported	9861-03-01	Acute myeloid leukemia, NOS	no	No	not reported	Bone marrow	No	Bone marrow	not reported	Radiation Therapy, NOS
TCGA-AB-2937	36	female	215	Dead	not reported	4cf1e489-dd24-4227-b306-4bc5266a224c	36	not hispanic or latino	female	white	Dead	1971	13149	not reported	not reported	9861-03-01	Acute myeloid leukemia, NOS	no	Yes	not reported	Bone marrow	No	Bone marrow	not reported	Pharmaceutical Therapy, NOS
TCGA-AB-2937	36	female	215	Dead	not reported	4cf1e489-dd24-4227-b306-4bc5266a224c	36	not hispanic or latino	female	white	Dead	1971	13149	not reported	not reported	9861-03-01	Acute myeloid leukemia, NOS	no	Yes	not reported	Bone marrow	No	Bone marrow	not reported	Radiation Therapy, NOS
TCGA-AB-2877	60	female	638	Alive	not reported	5088a594-ae6e-4f03-8cfd-97d9c62b2196	60	not hispanic or latino	female	white	Alive	1948	21946	not reported	not reported	9861-03-01	Acute myeloid leukemia, NOS	yes	No	not reported	Bone marrow	Not Reported	Bone marrow	not reported	Radiation Therapy, NOS
TCGA-AB-2877	60	female	638	Alive	not reported	5088a594-ae6e-4f03-8cfd-97d9c62b2196	60	not hispanic or latino	female	white	Alive	1948	21946	not reported	not reported	9861-03-01	Acute myeloid leukemia, NOS	yes	No	not reported	Bone marrow	Not Reported	Bone marrow	not reported	Pharmaceutical Therapy, NOS
TCGA-AB-2838	67	male	365	Dead	not reported	53fad992-1808-47bf-a59a-307c7e5fbed8	67	not hispanic or latino	male	white	Dead	1935	24503	not reported	not reported	9861-03-01	Acute myeloid leukemia, NOS	no	No	not reported	Bone marrow	No	Bone marrow	not reported	Pharmaceutical Therapy, NOS
TCGA-AB-2838	67	male	365	Dead	not reported	53fad992-1808-47bf-a59a-307c7e5fbed8	67	not hispanic or latino	male	white	Dead	1935	24503	not reported	not reported	9861-03-01	Acute myeloid leukemia, NOS	no	No	not reported	Bone marrow	No	Bone marrow	not reported	Radiation Therapy, NOS
TCGA-AB-2872	42	male	638	Alive	not reported	558a239b-fe8b-4b56-9137-4cacf8324995	42	not hispanic or latino	male	black or african american	Alive	1966	15461	not reported	not reported	9861-03-01	Acute myeloid leukemia, NOS	no	No	not reported	Bone marrow	No	Bone marrow	not reported	Radiation Therapy, NOS
TCGA-AB-2872	42	male	638	Alive	not reported	558a239b-fe8b-4b56-9137-4cacf8324995	42	not hispanic or latino	male	black or african american	Alive	1966	15461	not reported	not reported	9861-03-01	Acute myeloid leukemia, NOS	no	No	not reported	Bone marrow	No	Bone marrow	not reported	Pharmaceutical Therapy, NOS
TCGA-AB-2836	35	male	518	Dead	not reported	58b78fa2-7bf7-4735-bcbc-0eef3e5e3d70	35	not hispanic or latino	male	white	Dead	1970	12904	not reported	not reported	9861-03-01	Acute myeloid leukemia, NOS	no	No	not reported	Bone marrow	No	Bone marrow	not reported	Pharmaceutical Therapy, NOS
TCGA-AB-2836	35	male	518	Dead	not reported	58b78fa2-7bf7-4735-bcbc-0eef3e5e3d70	35	not hispanic or latino	male	white	Dead	1970	12904	not reported	not reported	9861-03-01	Acute myeloid leukemia, NOS	no	No	not reported	Bone marrow	No	Bone marrow	not reported	Radiation Therapy, NOS
